# Supplementary material for: An Immune-Related Gene Pair Index Predicts Clinical Response and Survival Outcome of Immune Checkpoint Inhibitors in Melanoma
Source: Front Immunol. 2022 Feb 24;13:839901. doi: 10.3389/fimmu.2022.839901 (PMC8907429; doi:10.3389/fimmu.2022.839901)
Supplement: Supplementary file 5 [file Table_1.xlsx]

## Sheet: Sheet1
	Table S1. The list of 43942 IRGPs included in this study.
	IRGP
	AZGP1|CD4
	AZGP1|HFE
	AZGP1|HLA-DMB
	AZGP1|HLA-DQA2
	AZGP1|HLA-DQB1
	AZGP1|HLA-DRB5
	AZGP1|MR1
	AZGP1|HSPA2
	AZGP1|HSPA6
	AZGP1|MICA
	AZGP1|NFYA
	AZGP1|NFYB
	AZGP1|PSMD5
	AZGP1|PSMD10
	AZGP1|RELB
	AZGP1|PROCR
	AZGP1|CD209
	AZGP1|TAPBPL
	AZGP1|ERAP2
	AZGP1|CXCL8
	AZGP1|CXCL1
	AZGP1|S100A9
	AZGP1|S100A8
	AZGP1|PTGDS
	AZGP1|ZC3HAV1
	AZGP1|TINAGL1
	AZGP1|SLC22A17
	AZGP1|TGFB1
	AZGP1|MMP9
	AZGP1|TLR4
	AZGP1|NFKB1
	AZGP1|APOBEC3G
	AZGP1|RBP1
	AZGP1|TLR2
	AZGP1|PLAU
	AZGP1|IL1B
	AZGP1|NOX4
	AZGP1|FABP3
	AZGP1|CRABP2
	AZGP1|PI15
	AZGP1|AEN
	AZGP1|ISG20
	AZGP1|BCL3
	AZGP1|ISG20L2
	AZGP1|TLR3
	AZGP1|IFIH1
	AZGP1|TRIM5
	AZGP1|NEDD4
	AZGP1|TNFSF10
	AZGP1|IRF1
	AZGP1|APOBEC3F
	AZGP1|CHIT1
	AZGP1|CD40
	AZGP1|NLRX1
	AZGP1|TNFAIP3
	AZGP1|F2R
	AZGP1|ELN
	AZGP1|JUN
	AZGP1|MAPK8
	AZGP1|BPHL
	AZGP1|PLA2G2A
	AZGP1|PDGFRA
	AZGP1|GNAI1
	AZGP1|FURIN
	AZGP1|TLR1
	AZGP1|MX2
	AZGP1|TKFC
	AZGP1|MSR1
	AZGP1|SRC
	AZGP1|ELAVL1
	AZGP1|ROBO3
	AZGP1|ECD
	AZGP1|SLC11A1
	AZGP1|DES
	AZGP1|EED
	AZGP1|IRF7
	AZGP1|IL18
	AZGP1|LTB4R
	AZGP1|TRIM27
	AZGP1|RELA
	AZGP1|IL7R
	AZGP1|IFNAR2
	AZGP1|APOBEC3C
	AZGP1|CD14
	AZGP1|TRIM22
	AZGP1|LANCL1
	AZGP1|HMOX1
	AZGP1|ABCC4
	AZGP1|ARRB1
	AZGP1|TBK1
	AZGP1|PDGFRB
	AZGP1|ARG2
	AZGP1|BIRC5
	AZGP1|SLC29A3
	AZGP1|OAS1
	AZGP1|AGER
	AZGP1|UNC93B1
	AZGP1|ACO1
	AZGP1|SERPINA3
	AZGP1|CCL2
	AZGP1|CXCR4
	AZGP1|PTK2B
	AZGP1|LTBP1
	AZGP1|PPARG
	AZGP1|JAK2
	AZGP1|CD86
	AZGP1|HCK
	AZGP1|VDR
	AZGP1|LYN
	AZGP1|BTK
	AZGP1|BLNK
	AZGP1|VAV3
	AZGP1|VAV1
	AZGP1|VAV2
	AZGP1|RAC2
	AZGP1|RAC3
	AZGP1|PPP3CA
	AZGP1|PPP3CB
	AZGP1|NFATC1
	AZGP1|NFATC2
	AZGP1|NFATC4
	AZGP1|HRAS
	AZGP1|KRAS
	AZGP1|NRAS
	AZGP1|BCL10
	AZGP1|MALT1
	AZGP1|CHUK
	AZGP1|NFKBIE
	AZGP1|PIK3R5
	AZGP1|PIK3R2
	AZGP1|PIK3R3
	AZGP1|PIK3CA
	AZGP1|PIK3CD
	AZGP1|INPP5D
	AZGP1|CD22
	AZGP1|PTPN6
	AZGP1|FCGR2B
	AZGP1|RASGRP3
	AZGP1|PLCG2
	AZGP1|PRKCB
	AZGP1|SEMA3B
	AZGP1|SEMA3F
	AZGP1|SEMA4A
	AZGP1|SEMA4B
	AZGP1|SEMA4C
	AZGP1|SEMA4D
	AZGP1|SEMA4G
	AZGP1|SEMA5A
	AZGP1|SEMA6D
	AZGP1|SEMA7A
	AZGP1|TYMP
	AZGP1|CMKLR1
	AZGP1|ACKR3
	AZGP1|PLAUR
	AZGP1|PLXNA2
	AZGP1|PLXNA3
	AZGP1|ADM
	AZGP1|BMP1
	AZGP1|ADA2
	AZGP1|CMTM6
	AZGP1|CMTM7
	AZGP1|CSF1
	AZGP1|DKK1
	AZGP1|FGF7
	AZGP1|FLT3LG
	AZGP1|GMFG
	AZGP1|IGF1
	AZGP1|IL16
	AZGP1|IL1RN
	AZGP1|IL33
	AZGP1|JAG2
	AZGP1|KITLG
	AZGP1|LIF
	AZGP1|LRSAM1
	AZGP1|LTBP2
	AZGP1|PDGFA
	AZGP1|PDGFC
	AZGP1|RABEP2
	AZGP1|TGFB3
	AZGP1|TNFSF12
	AZGP1|TNFSF13
	AZGP1|TNFSF13B
	AZGP1|TXLNA
	AZGP1|ACVR1B
	AZGP1|ACVR2A
	AZGP1|ACVRL1
	AZGP1|ANGPTL4
	AZGP1|BMPR1A
	AZGP1|CRIM1
	AZGP1|CRLF3
	AZGP1|CSF1R
	AZGP1|CSF2RB
	AZGP1|CSF3R
	AZGP1|ENG
	AZGP1|EPOR
	AZGP1|FLT1
	AZGP1|IL10RA
	AZGP1|IL10RB
	AZGP1|IL11RA
	AZGP1|IL12RB2
	AZGP1|IL2RB
	AZGP1|IL17RA
	AZGP1|IL17RC
	AZGP1|IL1R1
	AZGP1|IL1RAP
	AZGP1|IL2RG
	AZGP1|IL3RA
	AZGP1|IL4R
	AZGP1|IL6R
	AZGP1|INSR
	AZGP1|KDR
	AZGP1|LEPR
	AZGP1|LGR4
	AZGP1|LIFR
	AZGP1|NGFR
	AZGP1|NR1H2
	AZGP1|NR1H3
	AZGP1|NR2C1
	AZGP1|NR2F1
	AZGP1|NR2F6
	AZGP1|NR4A2
	AZGP1|OGFR
	AZGP1|OSMR
	AZGP1|PPARA
	AZGP1|PPARD
	AZGP1|RARB
	AZGP1|RXRA
	AZGP1|RXRB
	AZGP1|RXRG
	AZGP1|SDC2
	AZGP1|TGFBR2
	AZGP1|TGFBR3
	AZGP1|THRA
	AZGP1|TNFRSF19
	AZGP1|TNFRSF1B
	AZGP1|TNFRSF21
	AZGP1|ITGAL
	AZGP1|ITGB2
	AZGP1|ZAP70
	AZGP1|SHC4
	AZGP1|HCST
	AZGP1|CD48
	AZGP1|PRKCA
	AZGP1|GZMB
	AZGP1|CASP3
	AZGP1|BID
	AZGP1|CD3D
	AZGP1|CD3E
	AZGP1|CD3G
	AZGP1|PAK4
	AZGP1|CD28
	AZGP1|MAP3K8
	AZGP1|MAP3K14
	AZGP1|PDK1
	CD1A|CD1B
	CD1A|CTSE
	CD1A|HLA-G
	CD1A|KIR2DL3
	CD1A|KIR3DL1
	CD1A|KIR3DL2
	CD1A|ULBP1
	CD1A|PDIA2
	CD1A|CAMP
	CD1A|REG3G
	CD1A|CXCL5
	CD1A|CXCL6
	CD1A|PF4
	CD1A|ELANE
	CD1A|COLEC10
	CD1A|BPI
	CD1A|LCN6
	CD1A|S100A12
	CD1A|PENK
	CD1A|SFTPD
	CD1A|PGLYRP1
	CD1A|S100P
	CD1A|LCN12
	CD1A|S100A5
	CD1A|HTN1
	CD1A|TMSB4Y
	CD1A|DEFB124
	CD1A|S100Z
	CD1A|BPIFB4
	CD1A|WFIKKN1
	CD1A|UMODL1
	CD1A|PF4V1
	CD1A|FABP6
	CD1A|SFTPA1
	CD1A|PAEP
	CD1A|OBP2A
	CD1A|IFNL1
	CD1A|LBP
	CD1A|BPIFB1
	CD1A|LCNL1
	CD1A|PMP2
	CD1A|ORM2
	CD1A|ORM1
	CD1A|ADIPOQ
	CD1A|IL27
	CD1A|LEP
	CD1A|IL12B
	CD1A|NOS2
	CD1A|MPO
	CD1A|TMPRSS6
	CD1A|KNG1
	CD1A|KCNH2
	CD1A|RNASE3
	CD1A|IL1A
	CD1A|PROC
	CD1A|GFAP
	CD1A|NOS1
	CD1A|CXCR1
	CD1A|CCR3
	CD1A|CCL27
	CD1A|CCL7
	CD1A|CCL11
	CD1A|CCL25
	CD1A|CCL24
	CD1A|IL13
	CD1A|IL2
	CD1A|CR2
	CD1A|CXCL17
	CD1A|EDN2
	CD1A|EDN3
	CD1A|FGF10
	CD1A|PROK2
	CD1A|SLIT1
	CD1A|PTGDR2
	CD1A|AGRP
	CD1A|ANGPTL5
	CD1A|ARTN
	CD1A|BMP5
	CD1A|BTC
	CD1A|CALCA
	CD1A|CGB1
	CD1A|CGB7
	CD1A|CHGB
	CD1A|CSF2
	CD1A|CSF3
	CD1A|FAM3B
	CD1A|FAM3D
	CD1A|FGF14
	CD1A|FGF16
	CD1A|FGF17
	CD1A|FGF18
	CD1A|FGF20
	CD1A|FGF22
	CD1A|FGF5
	CD1A|FGF9
	CD1A|FIGNL2
	CD1A|GDF3
	CD1A|GDF6
	CD1A|GDNF
	CD1A|GNRH2
	CD1A|GPHA2
	CD1A|IL11
	CD1A|IL12A
	CD1A|IL17B
	CD1A|IL19
	CD1A|IL21
	CD1A|IL26
	CD1A|INHBE
	CD1A|INSL3
	CD1A|INSL6
	CD1A|LEFTY1
	CD1A|MSTN
	CD1A|NDP
	CD1A|NPFF
	CD1A|NPPA
	CD1A|NRG4
	CD1A|NTS
	CD1A|OSTN
	CD1A|OXT
	CD1A|PPY
	CD1A|PRL
	CD1A|QRFP
	CD1A|RETN
	CD1A|RLN1
	CD1A|RLN2
	CD1A|SCGB3A1
	CD1A|TAC1
	CD1A|TDGF1
	CD1A|TNFSF18
	CD1A|TSLP
	CD1A|UTS2
	CD1A|UTS2B
	CD1A|VIP
	CD1A|AMHR2
	CD1A|CALCR
	CD1A|CNTFR
	CD1A|CRHR1
	CD1A|CRHR2
	CD1A|CRLF2
	CD1A|ESRRB
	CD1A|ESRRG
	CD1A|GALR3
	CD1A|GCGR
	CD1A|GLP2R
	CD1A|HNF4G
	CD1A|IL22RA1
	CD1A|IL23R
	CD1A|IL5RA
	CD1A|MC4R
	CD1A|MLNR
	CD1A|MPL
	CD1A|NR0B1
	CD1A|NR1I2
	CD1A|NR2E1
	CD1A|OPRD1
	CD1A|PTGER1
	CD1A|PTH2R
	CD1A|RORB
	CD1A|RXFP1
	CD1A|SCTR
	CD1A|TNFRSF13B
	CD1A|TNFRSF17
	CD1A|VIPR2
	CD1A|NCR1
	CD1A|SHC3
	CD1A|PRKCG
	CD1A|SH2D1B
	CD1B|CTSE
	CD1B|IFNA5
	CD1B|KIR2DL3
	CD1B|KIR3DL1
	CD1B|KIR3DL2
	CD1B|ULBP1
	CD1B|CAMP
	CD1B|REG3G
	CD1B|CXCL5
	CD1B|CXCL6
	CD1B|PF4
	CD1B|ELANE
	CD1B|COLEC10
	CD1B|BPI
	CD1B|LCN6
	CD1B|S100A12
	CD1B|PENK
	CD1B|SFTPD
	CD1B|PGLYRP1
	CD1B|LCN12
	CD1B|S100A5
	CD1B|HTN1
	CD1B|TMSB4Y
	CD1B|DEFB124
	CD1B|S100Z
	CD1B|LCN10
	CD1B|BPIFB4
	CD1B|AZU1
	CD1B|WFIKKN1
	CD1B|PF4V1
	CD1B|FABP6
	CD1B|SFTPA1
	CD1B|OBP2A
	CD1B|LBP
	CD1B|IFNB1
	CD1B|R3HDML
	CD1B|BPIFB1
	CD1B|LCNL1
	CD1B|NOX1
	CD1B|PMP2
	CD1B|ORM2
	CD1B|ADIPOQ
	CD1B|IL27
	CD1B|LEP
	CD1B|IL12B
	CD1B|NOS2
	CD1B|MPO
	CD1B|KNG1
	CD1B|KCNH2
	CD1B|HRG
	CD1B|GFAP
	CD1B|CXCR1
	CD1B|CCL26
	CD1B|CCL22
	CD1B|CCR3
	CD1B|CCL27
	CD1B|CCL7
	CD1B|CCL11
	CD1B|CCL25
	CD1B|IL13
	CD1B|IL2
	CD1B|CXCL17
	CD1B|EDN2
	CD1B|EDN3
	CD1B|PROK2
	CD1B|SLIT1
	CD1B|CCR9
	CD1B|GPR33
	CD1B|PTGDR2
	CD1B|RXFP3
	CD1B|AGRP
	CD1B|ANGPTL5
	CD1B|ARTN
	CD1B|BMP3
	CD1B|BMP5
	CD1B|BTC
	CD1B|CALCA
	CD1B|CHGB
	CD1B|CMTM5
	CD1B|CORT
	CD1B|CSF2
	CD1B|CSF3
	CD1B|EPO
	CD1B|FAM3B
	CD1B|FAM3D
	CD1B|FGF14
	CD1B|FGF16
	CD1B|FGF17
	CD1B|FGF18
	CD1B|FGF20
	CD1B|FGF22
	CD1B|FGF5
	CD1B|FGF9
	CD1B|FIGNL2
	CD1B|GDF3
	CD1B|GDF6
	CD1B|GDF7
	CD1B|GH1
	CD1B|GNRH2
	CD1B|IFNE
	CD1B|IL11
	CD1B|IL12A
	CD1B|IL17B
	CD1B|IL19
	CD1B|IL21
	CD1B|IL26
	CD1B|IL5
	CD1B|INHBC
	CD1B|INHBE
	CD1B|INSL6
	CD1B|LEFTY1
	CD1B|NDP
	CD1B|NRG4
	CD1B|NTS
	CD1B|OSTN
	CD1B|OXT
	CD1B|PPY
	CD1B|PRL
	CD1B|QRFP
	CD1B|REG1A
	CD1B|RETN
	CD1B|RLN1
	CD1B|RLN2
	CD1B|SCGB3A1
	CD1B|TAC1
	CD1B|TDGF1
	CD1B|TNFSF18
	CD1B|TSLP
	CD1B|UTS2B
	CD1B|VIP
	CD1B|ADRB1
	CD1B|AMHR2
	CD1B|ANGPT4
	CD1B|CALCR
	CD1B|CRHR1
	CD1B|CRHR2
	CD1B|ESRRG
	CD1B|GALR2
	CD1B|GALR3
	CD1B|GCGR
	CD1B|GLP1R
	CD1B|GLP2R
	CD1B|HNF4A
	CD1B|HNF4G
	CD1B|HTR3B
	CD1B|IL23R
	CD1B|IL5RA
	CD1B|MC4R
	CD1B|MLNR
	CD1B|MPL
	CD1B|NR0B1
	CD1B|NR1H4
	CD1B|NR1I2
	CD1B|NR2E1
	CD1B|OXTR
	CD1B|PTGER1
	CD1B|PTH2R
	CD1B|RORB
	CD1B|RXFP1
	CD1B|SCTR
	CD1B|VIPR2
	CD1B|PRKCG
	CD1B|SH2D1B
	CD1C|HLA-DOB
	CD1C|HSPA1L
	CD1C|KLRC2
	CD1C|KLRD1
	CD1C|ULBP3
	CD1C|ULBP2
	CD1C|RAET1E
	CD1C|HAMP
	CD1C|PI3
	CD1C|PPBP
	CD1C|CXCL1
	CD1C|CXCL2
	CD1C|LEAP2
	CD1C|SERPIND1
	CD1C|S100A7
	CD1C|HTN1
	CD1C|TMSB15B
	CD1C|S100A14
	CD1C|IL6
	CD1C|ANOS1
	CD1C|PAEP
	CD1C|RBP4
	CD1C|LTF
	CD1C|FABP7
	CD1C|CETP
	CD1C|PI15
	CD1C|CTSG
	CD1C|CCL20
	CD1C|IL15
	CD1C|CHIT1
	CD1C|TLR7
	CD1C|TFR2
	CD1C|MAPT
	CD1C|KLKB1
	CD1C|APOM
	CD1C|WNT5A
	CD1C|FGF2
	CD1C|SLC11A1
	CD1C|DES
	CD1C|TNFSF11
	CD1C|MASP2
	CD1C|PTX3
	CD1C|PTGS2
	CD1C|IFNLR1
	CD1C|BACH2
	CD1C|RSAD2
	CD1C|STAB2
	CD1C|PCSK2
	CD1C|PCSK1
	CD1C|AQP9
	CD1C|FASLG
	CD1C|IL10
	CD1C|OLR1
	CD1C|RNASE2
	CD1C|CARD11
	CD1C|SAA1
	CD1C|SAA2
	CD1C|SEMA3A
	CD1C|SEMA3D
	CD1C|SEMA3E
	CD1C|SEMA4G
	CD1C|SEMA6C
	CD1C|CYSLTR2
	CD1C|FPR2
	CD1C|C5AR2
	CD1C|CXCR2
	CD1C|LTB4R2
	CD1C|PLXNA4
	CD1C|ROBO2
	CD1C|AGT
	CD1C|AMH
	CD1C|ANGPTL7
	CD1C|APLN
	CD1C|BDNF
	CD1C|BMP7
	CD1C|BMP8B
	CD1C|CLCF1
	CD1C|CMTM1
	CD1C|CMTM2
	CD1C|CMTM8
	CD1C|DKK1
	CD1C|EGF
	CD1C|FGF1
	CD1C|FGF12
	CD1C|FGF13
	CD1C|GAL
	CD1C|GDNF
	CD1C|GNRH1
	CD1C|GREM1
	CD1C|IL7
	CD1C|INHBA
	CD1C|KITLG
	CD1C|LHB
	CD1C|NRG1
	CD1C|NRG3
	CD1C|PDGFRL
	CD1C|PTHLH
	CD1C|PTN
	CD1C|SCG2
	CD1C|STC1
	CD1C|STC2
	CD1C|TG
	CD1C|TGFB2
	CD1C|TNFRSF11B
	CD1C|UCN2
	CD1C|VEGFC
	CD1C|ACVR1C
	CD1C|ADRB2
	CD1C|ANGPT1
	CD1C|AVPR1A
	CD1C|BMPR1B
	CD1C|ESR1
	CD1C|ESR2
	CD1C|FGFR3
	CD1C|FGFR4
	CD1C|FLT4
	CD1C|GIPR
	CD1C|GPER1
	CD1C|HNF4G
	CD1C|IL13RA2
	CD1C|IL17RB
	CD1C|IL17RE
	CD1C|IL18R1
	CD1C|IL18RAP
	CD1C|IL20RB
	CD1C|MCHR1
	CD1C|NPR1
	CD1C|NR1I3
	CD1C|NR2F1
	CD1C|NR3C2
	CD1C|NR4A3
	CD1C|NR6A1
	CD1C|PRLR
	CD1C|PTGER2
	CD1C|RARB
	CD1C|RXRG
	CD1C|THRB
	CD1C|TNFRSF10C
	CD1C|TNFRSF11A
	CD1C|SHC3
	CD1C|SH2D1A
	CD1C|PRKCQ
	CD1D|HAMP
	CD1D|PI3
	CD1D|PPBP
	CD1D|PENK
	CD1D|S100P
	CD1D|HTN1
	CD1D|TMSB15B
	CD1D|LCN10
	CD1D|WFDC2
	CD1D|PAEP
	CD1D|LBP
	CD1D|C8G
	CD1D|PMP2
	CD1D|CCL20
	CD1D|APOBEC3H
	CD1D|PTX3
	CD1D|PDCD1
	CD1D|TNFSF4
	CD1D|CXCR1
	CD1D|CCL17
	CD1D|CCL26
	CD1D|CCL7
	CD1D|XCL2
	CD1D|SAA2
	CD1D|SEMA5B
	CD1D|CYSLTR1
	CD1D|FPR2
	CD1D|CXCR2
	CD1D|BMP2
	CD1D|CHGB
	CD1D|CMTM5
	CD1D|CSPG5
	CD1D|ESM1
	CD1D|FGF12
	CD1D|IL24
	CD1D|OSM
	CD1D|TGFA
	CD1D|AGTR1
	CD1D|CNTFR
	CD1D|RORC
	CD1D|TNFRSF17
	CD1D|TNFRSF9
	CD1D|ICOS
	CD1E|CTSE
	CD1E|HSPA1L
	CD1E|KIR2DL4
	CD1E|KLRC1
	CD1E|KLRC2
	CD1E|KLRC3
	CD1E|KLRC4
	CD1E|ULBP3
	CD1E|ULBP2
	CD1E|RAET1G
	CD1E|PI3
	CD1E|PPBP
	CD1E|CXCL2
	CD1E|XCL1
	CD1E|CXCL3
	CD1E|DEFB1
	CD1E|LCN2
	CD1E|S100A12
	CD1E|PENK
	CD1E|PGLYRP1
	CD1E|S100P
	CD1E|S100A7
	CD1E|HTN1
	CD1E|DEFB124
	CD1E|S100A14
	CD1E|WFDC2
	CD1E|PAEP
	CD1E|LBP
	CD1E|RBP4
	CD1E|LTF
	CD1E|CRABP1
	CD1E|CETP
	CD1E|PMP2
	CD1E|ORM1
	CD1E|CTSG
	CD1E|CCL20
	CD1E|CHIT1
	CD1E|TFR2
	CD1E|MUC4
	CD1E|KLKB1
	CD1E|CCR6
	CD1E|WNT5A
	CD1E|F2RL1
	CD1E|DMBT1
	CD1E|APOBEC3H
	CD1E|TNFSF11
	CD1E|RNASE3
	CD1E|APOBEC3A
	CD1E|IL1A
	CD1E|PTX3
	CD1E|CD40LG
	CD1E|PROC
	CD1E|IFNLR1
	CD1E|PCSK2
	CD1E|FASLG
	CD1E|VTN
	CD1E|ALB
	CD1E|ACTA1
	CD1E|CXCR1
	CD1E|CCL26
	CD1E|ACKR2
	CD1E|CCR8
	CD1E|CCL7
	CD1E|CCL11
	CD1E|CCL24
	CD1E|CCR4
	CD1E|PTGDR
	CD1E|CD19
	CD1E|CMA1
	CD1E|EDN1
	CD1E|FGF10
	CD1E|SAA1
	CD1E|SAA2
	CD1E|SEMA3E
	CD1E|SEMA5B
	CD1E|SLIT1
	CD1E|CX3CR1
	CD1E|CYSLTR2
	CD1E|FPR2
	CD1E|C5AR2
	CD1E|CXCR2
	CD1E|AGRP
	CD1E|AGT
	CD1E|AMH
	CD1E|CDNF
	CD1E|BDNF
	CD1E|BMP2
	CD1E|BMP6
	CD1E|BMP7
	CD1E|CHGA
	CD1E|CHGB
	CD1E|CLCF1
	CD1E|CMTM2
	CD1E|CMTM5
	CD1E|CNTF
	CD1E|CSPG5
	CD1E|DKK1
	CD1E|EGF
	CD1E|EPGN
	CD1E|EREG
	CD1E|FAM3B
	CD1E|FGF11
	CD1E|FGF12
	CD1E|FGF14
	CD1E|VEGFD
	CD1E|GAL
	CD1E|GDF1
	CD1E|GDF9
	CD1E|GDNF
	CD1E|GHRL
	CD1E|IL12A
	CD1E|IL37
	CD1E|IL24
	CD1E|INHA
	CD1E|INHBA
	CD1E|KL
	CD1E|MSTN
	CD1E|NGF
	CD1E|NPPA
	CD1E|NTF3
	CD1E|NTF4
	CD1E|OSM
	CD1E|ENDOU
	CD1E|PMCH
	CD1E|PTHLH
	CD1E|RLN1
	CD1E|TGFA
	CD1E|TGFB2
	CD1E|THPO
	CD1E|UCN
	CD1E|UCN2
	CD1E|UTS2B
	CD1E|ACVR1C
	CD1E|ADCYAP1R1
	CD1E|AGTR1
	CD1E|ANGPTL6
	CD1E|AR
	CD1E|AVPR2
	CD1E|CALCR
	CD1E|CNTFR
	CD1E|CRLF2
	CD1E|ESR2
	CD1E|FGFR4
	CD1E|FLT3
	CD1E|HNF4G
	CD1E|IL13RA2
	CD1E|IL18RAP
	CD1E|IL1RL1
	CD1E|IL1RL2
	CD1E|IL20RA
	CD1E|IL9R
	CD1E|MCHR1
	CD1E|NPR3
	CD1E|NR0B1
	CD1E|NR5A2
	CD1E|OPRD1
	CD1E|OPRL1
	CD1E|PTGER2
	CD1E|PTGER3
	CD1E|PTGFR
	CD1E|TACR1
	CD1E|TNFRSF10D
	CD1E|TNFRSF13B
	CD1E|TNFRSF17
	CD1E|TNFRSF18
	CD1E|TNFRSF9
	CD1E|VIPR1
	CD1E|NCR1
	CD1E|NCR3
	CD1E|SHC3
	CD1E|CD244
	CD1E|PAK3
	CD1E|PAK6
	CD1E|ICOS
	CD1E|PRKCQ
	CD4|PSMD10
	CD4|CXCL8
	CD4|CXCL10
	CD4|S100A8
	CD4|MMP9
	CD4|FABP3
	CD4|FABP4
	CD4|CRABP2
	CD4|ISG20
	CD4|TNFSF10
	CD4|F2R
	CD4|GNAI1
	CD4|TKFC
	CD4|SRC
	CD4|ELAVL1
	CD4|EED
	CD4|APOBEC3C
	CD4|BIRC5
	CD4|UNC93B1
	CD4|SERPINA3
	CD4|CCL19
	CD4|RAC3
	CD4|NRAS
	CD4|PLAUR
	CD4|ADA2
	CD4|TXLNA
	CD4|IL10RB
	CD4|NR1H3
	CD4|RARA
	CD4|RARG
	CD4|SDC4
	CD4|TNFRSF19
	CD4|TNFRSF21
	CD4|CD48
	CD4|CASP3
	CD8A|HFE
	CD8A|HLA-DOA
	CD8A|MR1
	CD8A|MICB
	CD8A|RELB
	CD8A|PROCR
	CD8A|CD209
	CD8A|HAMP
	CD8A|CXCL14
	CD8A|CXCL1
	CD8A|S100A8
	CD8A|S100A2
	CD8A|COLEC12
	CD8A|ZC3HAV1L
	CD8A|TINAGL1
	CD8A|SLC22A17
	CD8A|RBP1
	CD8A|TLR2
	CD8A|PLAU
	CD8A|IL1B
	CD8A|DDX58
	CD8A|NOX4
	CD8A|RBP5
	CD8A|FABP7
	CD8A|FABP3
	CD8A|FABP4
	CD8A|CRABP2
	CD8A|RBP7
	CD8A|PI15
	CD8A|AEN
	CD8A|TLR3
	CD8A|TRIM5
	CD8A|IDO1
	CD8A|NEDD4
	CD8A|RNASEL
	CD8A|CD40
	CD8A|JUN
	CD8A|IRF5
	CD8A|NOD1
	CD8A|BPHL
	CD8A|PLA2G2A
	CD8A|GNAI1
	CD8A|SLC11A1
	CD8A|TNFRSF10A
	CD8A|IL18
	CD8A|LTB4R
	CD8A|PTGS2
	CD8A|ABCC4
	CD8A|ARG2
	CD8A|AQP9
	CD8A|BIRC5
	CD8A|VCAM1
	CD8A|AGER
	CD8A|ACO1
	CD8A|SERPINA3
	CD8A|CCL19
	CD8A|LTBP1
	CD8A|PPARG
	CD8A|CD86
	CD8A|HCK
	CD8A|VDR
	CD8A|OLR1
	CD8A|VAV1
	CD8A|VAV2
	CD8A|RAC3
	CD8A|NFATC1
	CD8A|NFATC4
	CD8A|KRAS
	CD8A|PIK3R3
	CD8A|CD22
	CD8A|CD72
	CD8A|LILRB3
	CD8A|FCGR2B
	CD8A|PRKCB
	CD8A|SEMA3B
	CD8A|SEMA3F
	CD8A|SEMA4F
	CD8A|SEMA4G
	CD8A|SEMA6C
	CD8A|SEMA6D
	CD8A|SEMA7A
	CD8A|CMKLR1
	CD8A|ACKR3
	CD8A|ACKR1
	CD8A|EDNRA
	CD8A|FPR1
	CD8A|PLXNA2
	CD8A|PTAFR
	CD8A|ADM
	CD8A|BMP7
	CD8A|CMTM4
	CD8A|CSF1
	CD8A|DKK1
	CD8A|FGF7
	CD8A|HBEGF
	CD8A|IGF1
	CD8A|IL1RN
	CD8A|IL33
	CD8A|INHBA
	CD8A|LIF
	CD8A|NRG3
	CD8A|NUDT6
	CD8A|PDGFA
	CD8A|PDGFC
	CD8A|PDGFD
	CD8A|PDGFRL
	CD8A|RABEP2
	CD8A|SCG2
	CD8A|SECTM1
	CD8A|STC1
	CD8A|STC2
	CD8A|TNFSF12
	CD8A|ACVR2B
	CD8A|ACVRL1
	CD8A|ANGPT1
	CD8A|ANGPTL2
	CD8A|ANGPTL4
	CD8A|CALCRL
	CD8A|IL13RA2
	CD8A|IL15RA
	CD8A|IL2RB
	CD8A|IL17RA
	CD8A|IL3RA
	CD8A|KDR
	CD8A|LGR4
	CD8A|NGFR
	CD8A|NR1D1
	CD8A|NR2F1
	CD8A|NR2F6
	CD8A|NR4A3
	CD8A|RARB
	CD8A|RARG
	CD8A|RXRG
	CD8A|S1PR1
	CD8A|S1PR2
	CD8A|SDC1
	CD8A|TIE1
	CD8A|TNFRSF1B
	CD8A|SHC4
	CD8A|GZMB
	CD8B|HSPA1L
	CD8B|HAMP
	CD8B|PI3
	CD8B|PPBP
	CD8B|CXCL2
	CD8B|CXCL3
	CD8B|CCL13
	CD8B|DEFB1
	CD8B|CCL8
	CD8B|S100A12
	CD8B|TMSB15A
	CD8B|S100P
	CD8B|S100A7
	CD8B|S100A2
	CD8B|S100A3
	CD8B|HTN1
	CD8B|TMSB15B
	CD8B|WFDC2
	CD8B|ANOS1
	CD8B|PAEP
	CD8B|RBP4
	CD8B|LTF
	CD8B|FABP7
	CD8B|OASL
	CD8B|CETP
	CD8B|C8G
	CD8B|ORM1
	CD8B|CTSG
	CD8B|CCL20
	CD8B|IL15
	CD8B|CHIT1
	CD8B|APOM
	CD8B|F2RL1
	CD8B|PDF
	CD8B|DLL4
	CD8B|CLDN4
	CD8B|APOBEC3A
	CD8B|PTX3
	CD8B|PCSK2
	CD8B|AQP9
	CD8B|VTN
	CD8B|TNFSF4
	CD8B|CXCR1
	CD8B|CCL17
	CD8B|CCR7
	CD8B|CCL7
	CD8B|IL10
	CD8B|RNASE2
	CD8B|CX3CL1
	CD8B|EDN1
	CD8B|SAA1
	CD8B|SAA2
	CD8B|SEMA3G
	CD8B|SEMA6B
	CD8B|CX3CR1
	CD8B|CXCR2
	CD8B|AGT
	CD8B|APLN
	CD8B|BMP2
	CD8B|BMP6
	CD8B|BMP8B
	CD8B|CHGB
	CD8B|CLCF1
	CD8B|CMTM5
	CD8B|CMTM8
	CD8B|CSPG5
	CD8B|EBI3
	CD8B|ESM1
	CD8B|FGF11
	CD8B|FGF12
	CD8B|GAL
	CD8B|IL24
	CD8B|IL34
	CD8B|IL7
	CD8B|INHBB
	CD8B|NMB
	CD8B|NRG2
	CD8B|NRG3
	CD8B|PTHLH
	CD8B|PTN
	CD8B|SCG2
	CD8B|STC1
	CD8B|STC2
	CD8B|TGFA
	CD8B|TGFB2
	CD8B|TNFSF8
	CD8B|UCN
	CD8B|UCN2
	CD8B|VEGFC
	CD8B|VGF
	CD8B|ANGPT1
	CD8B|APLNR
	CD8B|AVPR1A
	CD8B|CNTFR
	CD8B|CRLF1
	CD8B|FGFR4
	CD8B|IL13RA2
	CD8B|IL17RB
	CD8B|IL27RA
	CD8B|NPR1
	CD8B|NR5A2
	CD8B|PTGFR
	CD8B|PTH1R
	CD8B|TNFRSF10D
	CD8B|TNFRSF4
	CD8B|FCGR3B
	CD8B|SHC3
	CD74|CTSB
	CD74|S100A6
	CD74|S100A11
	CD74|SPP1
	CREB1|HLA-DQA2
	CREB1|THBS1
	CREB1|CYBB
	CREB1|EIF2AK2
	CREB1|NFKBIZ
	CREB1|IREB2
	CREB1|SERPINA3
	CREB1|CDH1
	CREB1|SEMA3C
	CREB1|SEMA6A
	CREB1|ROBO1
	CREB1|IL10RA
	CREB1|IL12RB2
	CREB1|MET
	CREB1|ITGAL
	CREB1|LCP2
	CREB1|PTPRC
	CTSB|HLA-DRA
	CTSB|S100A11
	CTSB|SPP1
	CTSE|HLA-G
	CTSE|IFNA5
	CTSE|KIR2DL3
	CTSE|KIR2DL4
	CTSE|KIR3DL1
	CTSE|KIR3DL2
	CTSE|ULBP1
	CTSE|PDIA2
	CTSE|CAMP
	CTSE|REG3G
	CTSE|CXCL5
	CTSE|CXCL6
	CTSE|PF4
	CTSE|ELANE
	CTSE|COLEC10
	CTSE|BPI
	CTSE|LCN6
	CTSE|BPIFC
	CTSE|SFTPD
	CTSE|PGLYRP2
	CTSE|LCN12
	CTSE|S100A5
	CTSE|HTN1
	CTSE|TMSB4Y
	CTSE|DEFB134
	CTSE|DEFB124
	CTSE|S100Z
	CTSE|LCN10
	CTSE|BPIFB4
	CTSE|AZU1
	CTSE|WFIKKN1
	CTSE|UMODL1
	CTSE|PF4V1
	CTSE|FABP6
	CTSE|SFTPA1
	CTSE|OBP2A
	CTSE|IFNL1
	CTSE|LPA
	CTSE|IFNB1
	CTSE|R3HDML
	CTSE|BPIFB1
	CTSE|CRABP1
	CTSE|LCNL1
	CTSE|NOX1
	CTSE|PMP2
	CTSE|ORM2
	CTSE|ADIPOQ
	CTSE|PGC
	CTSE|IL27
	CTSE|LEP
	CTSE|IL12B
	CTSE|NOS2
	CTSE|MPO
	CTSE|TMPRSS6
	CTSE|KNG1
	CTSE|KCNH2
	CTSE|HRG
	CTSE|GFAP
	CTSE|NOS1
	CTSE|CXCR1
	CTSE|CCL26
	CTSE|CCL22
	CTSE|CCR3
	CTSE|CCL7
	CTSE|CCL11
	CTSE|CCL25
	CTSE|CCL24
	CTSE|IL13
	CTSE|IL2
	CTSE|CHP2
	CTSE|CR2
	CTSE|CXCL17
	CTSE|EDN2
	CTSE|EDN3
	CTSE|PROK2
	CTSE|SLIT1
	CTSE|CCR9
	CTSE|GPR33
	CTSE|PTGDR2
	CTSE|XCR1
	CTSE|AMBN
	CTSE|ANGPTL5
	CTSE|ARTN
	CTSE|BMP2
	CTSE|BMP3
	CTSE|BMP5
	CTSE|BTC
	CTSE|CALCA
	CTSE|CER1
	CTSE|CGB1
	CTSE|CGB7
	CTSE|CHGB
	CTSE|CORT
	CTSE|CSF2
	CTSE|CSF3
	CTSE|CTF1
	CTSE|EPGN
	CTSE|EPO
	CTSE|EREG
	CTSE|FAM3D
	CTSE|FGF16
	CTSE|FGF17
	CTSE|FGF18
	CTSE|FGF20
	CTSE|FGF22
	CTSE|FGF5
	CTSE|FGF9
	CTSE|FIGNL2
	CTSE|GDF3
	CTSE|GDF6
	CTSE|GDF7
	CTSE|GH1
	CTSE|GNRH2
	CTSE|GPHA2
	CTSE|IL11
	CTSE|IL17B
	CTSE|IL19
	CTSE|IL37
	CTSE|IL21
	CTSE|IL26
	CTSE|IL5
	CTSE|INHBC
	CTSE|INHBE
	CTSE|INSL3
	CTSE|INSL6
	CTSE|LEFTY1
	CTSE|NDP
	CTSE|NPFF
	CTSE|NRG4
	CTSE|NTS
	CTSE|OSTN
	CTSE|OXT
	CTSE|PNOC
	CTSE|PPY
	CTSE|PRL
	CTSE|PSPN
	CTSE|QRFP
	CTSE|REG1A
	CTSE|RETN
	CTSE|RLN2
	CTSE|SCGB3A1
	CTSE|TAC1
	CTSE|TDGF1
	CTSE|TNFSF18
	CTSE|TSLP
	CTSE|UTS2
	CTSE|UTS2B
	CTSE|VIP
	CTSE|ADRB1
	CTSE|AMHR2
	CTSE|ANGPT4
	CTSE|CALCR
	CTSE|CRHR1
	CTSE|CRHR2
	CTSE|CRLF2
	CTSE|ESRRB
	CTSE|ESRRG
	CTSE|FSHR
	CTSE|GALR2
	CTSE|GALR3
	CTSE|GCGR
	CTSE|GLP1R
	CTSE|GLP2R
	CTSE|HNF4G
	CTSE|HTR3A
	CTSE|HTR3B
	CTSE|IL22RA1
	CTSE|IL23R
	CTSE|IL5RA
	CTSE|MC4R
	CTSE|MLNR
	CTSE|MTNR1B
	CTSE|NMBR
	CTSE|NR0B1
	CTSE|NR0B2
	CTSE|NR1H4
	CTSE|NR1I2
	CTSE|NR2E1
	CTSE|OXTR
	CTSE|PTGER1
	CTSE|PTH2R
	CTSE|RORB
	CTSE|RXFP1
	CTSE|SCTR
	CTSE|TNFRSF13C
	CTSE|VIPR2
	CTSE|PRKCG
	CTSE|SH2D1B
	CTSE|CBLC
	CTSL|HLA-DPA1
	CTSL|HLA-DPB1
	CTSL|HLA-DRB1
	CTSL|HLA-E
	CTSL|PSME1
	CTSL|PSME2
	CTSL|SEM1
	CTSL|S100B
	CTSL|S100A13
	CTSL|LYZ
	CTSL|HMGB1
	CTSL|SPP1
	CTSL|RHOA
	CTSS|FCGRT
	CTSS|HLA-DRB5
	CTSS|PSMB8
	CTSS|PSMC2
	CTSS|PSMC3
	CTSS|PSMC5
	CTSS|PSMC6
	CTSS|PSMD7
	CTSS|PSMD11
	CTSS|PSMD13
	CTSS|TAP1
	CTSS|PSMD6
	CTSS|S100B
	CTSS|PLTP
	CTSS|MAPK1
	CTSS|ZYX
	CTSS|CACYBP
	CTSS|TYK2
	CTSS|TPM2
	CTSS|BECN1
	CTSS|MAP2K2
	CTSS|IRF9
	CTSS|HDAC1
	CTSS|ANXA6
	CTSS|SERPINA3
	CTSS|CHP1
	CTSS|AKT1
	CTSS|CKLF
	CTSS|SBDS
	CTSS|EDNRB
	CTSS|MANF
	CTSS|MIA
	CTSS|ADIPOR1
	CTSS|LTBR
	CTSS|SDC3
	CTSS|SORT1
	CTSS|TNFRSF14
	FCER1G|FCGRT
	FCER1G|HLA-DRB5
	FCER1G|PSMD7
	FCER1G|PSMD13
	FCER1G|PRDX2
	FCER1G|SERPINA3
	FCER1G|MANF
	FCER1G|MYDGF
	FCER1G|MIA
	FCER1G|NENF
	FCER1G|SDC3
	FCGRT|HLA-DRB5
	FCGRT|ICAM1
	FCGRT|PSMB8
	FCGRT|PSMD13
	FCGRT|CSRP1
	FCGRT|CACYBP
	FCGRT|SERPINA3
	FCGRT|CCL2
	FCGRT|MANF
	FCGRT|MDK
	FCGRT|MIA
	FCGRT|SDC3
	FCGRT|TNFRSF14
	PDIA3|A2M
	PDIA3|APOD
	PDIA3|GRN
	PDIA3|SPP1
	HFE|HLA-DQA2
	HFE|HSPA2
	HFE|CD209
	HFE|ERAP2
	HFE|CXCL14
	HFE|CXCL8
	HFE|CXCL13
	HFE|S100A2
	HFE|TLR4
	HFE|RBP1
	HFE|NOX4
	HFE|FABP4
	HFE|PI15
	HFE|TLR3
	HFE|IFIH1
	HFE|TRIM5
	HFE|IDO1
	HFE|NEDD4
	HFE|APOBEC3F
	HFE|CD40
	HFE|ELN
	HFE|NOD1
	HFE|PLA2G2A
	HFE|TLR1
	HFE|ROBO3
	HFE|SLC11A1
	HFE|DES
	HFE|IL7R
	HFE|ABCC4
	HFE|SLC29A3
	HFE|ACO1
	HFE|CCL19
	HFE|LTBP1
	HFE|PPARG
	HFE|JAK2
	HFE|CD86
	HFE|BLNK
	HFE|VAV3
	HFE|VAV2
	HFE|NFATC1
	HFE|NFATC2
	HFE|BCL10
	HFE|MALT1
	HFE|PIK3R5
	HFE|PIK3R3
	HFE|CD22
	HFE|RASGRP3
	HFE|PLCG2
	HFE|PRKCB
	HFE|C5
	HFE|SEMA3B
	HFE|SEMA4A
	HFE|SEMA4D
	HFE|SEMA5A
	HFE|SEMA6D
	HFE|SLIT2
	HFE|ACKR3
	HFE|EDNRA
	HFE|PLXNA2
	HFE|FGF7
	HFE|HBEGF
	HFE|IGF1
	HFE|IL1RN
	HFE|JAG2
	HFE|LIF
	HFE|LRSAM1
	HFE|LTBP2
	HFE|NRG3
	HFE|PDGFC
	HFE|ACVR2A
	HFE|ACVR2B
	HFE|ACVRL1
	HFE|BMPR1A
	HFE|CALCRL
	HFE|CRLF3
	HFE|CSF3R
	HFE|EPOR
	HFE|FLT1
	HFE|IL17RA
	HFE|IL2RA
	HFE|INSR
	HFE|KDR
	HFE|LEPR
	HFE|LIFR
	HFE|NGFR
	HFE|OSMR
	HFE|PPARA
	HFE|RORA
	HFE|ITGAL
	HFE|CD3D
	HFE|CD3E
	HFE|CD3G
	HFE|ITK
	HFE|MAP3K8
	HFE|MAP3K14
	HLA-A|HSP90AA1
	HLA-A|HSP90AB1
	HLA-A|APOD
	HLA-A|SPP1
	HLA-B|HSP90AA1
	HLA-C|APOD
	HLA-C|CD81
	HLA-C|SPP1
	HLA-DMA|PSMD7
	HLA-DMA|CXCL12
	HLA-DMA|S100B
	HLA-DMA|CACYBP
	HLA-DMA|TNFRSF10B
	HLA-DMA|MAP2K2
	HLA-DMA|SERPINA3
	HLA-DMA|TNC
	HLA-DMA|FAM3C
	HLA-DMA|ADIPOR1
	HLA-DMA|FCGR3A
	HLA-DMB|PSMD10
	HLA-DMB|CXCL10
	HLA-DMB|S100A9
	HLA-DMB|S100A8
	HLA-DMB|PTGDS
	HLA-DMB|S100A16
	HLA-DMB|FABP3
	HLA-DMB|FABP4
	HLA-DMB|GDF15
	HLA-DMB|SERPINA3
	HLA-DMB|NRAS
	HLA-DMB|CD320
	HLA-DMB|CMTM7
	HLA-DMB|TXLNA
	HLA-DMB|SDC4
	HLA-DMB|TNFRSF19
	HLA-DOA|PROCR
	HLA-DOA|CXCL14
	HLA-DOA|CXCL13
	HLA-DOA|S100A8
	HLA-DOA|S100A2
	HLA-DOA|TINAGL1
	HLA-DOA|SLC22A17
	HLA-DOA|RBP1
	HLA-DOA|TLR2
	HLA-DOA|PLAU
	HLA-DOA|NOX4
	HLA-DOA|FABP7
	HLA-DOA|FABP4
	HLA-DOA|CRABP2
	HLA-DOA|RBP7
	HLA-DOA|ISG20
	HLA-DOA|TRIM5
	HLA-DOA|RNASEL
	HLA-DOA|CD40
	HLA-DOA|NLRX1
	HLA-DOA|JUN
	HLA-DOA|BPHL
	HLA-DOA|PLA2G2A
	HLA-DOA|IL18
	HLA-DOA|ARG2
	HLA-DOA|BIRC5
	HLA-DOA|VCAM1
	HLA-DOA|ACO1
	HLA-DOA|SERPINA3
	HLA-DOA|CCL19
	HLA-DOA|HCK
	HLA-DOA|VAV2
	HLA-DOA|RAC3
	HLA-DOA|NFATC1
	HLA-DOA|PIK3R3
	HLA-DOA|CD22
	HLA-DOA|SEMA3B
	HLA-DOA|SEMA7A
	HLA-DOA|ACKR3
	HLA-DOA|ACKR1
	HLA-DOA|FPR1
	HLA-DOA|CMTM4
	HLA-DOA|CSF1
	HLA-DOA|HBEGF
	HLA-DOA|IL1RN
	HLA-DOA|NUDT6
	HLA-DOA|PDGFA
	HLA-DOA|SCG2
	HLA-DOA|TNFSF12
	HLA-DOA|ANGPTL2
	HLA-DOA|ANGPTL4
	HLA-DOA|CALCRL
	HLA-DOA|IL2RG
	HLA-DOA|KDR
	HLA-DOA|LGR4
	HLA-DOA|NR1D1
	HLA-DOA|RXRG
	HLA-DOA|S1PR1
	HLA-DOA|SDC1
	HLA-DOA|SDC4
	HLA-DOA|SHC4
	HLA-DOA|BID
	HLA-DOB|KLRD1
	HLA-DOB|RFXAP
	HLA-DOB|HAMP
	HLA-DOB|LEAP2
	HLA-DOB|S100A2
	HLA-DOB|TMSB15B
	HLA-DOB|ZC3HAV1L
	HLA-DOB|IL6
	HLA-DOB|RBP4
	HLA-DOB|RBP5
	HLA-DOB|FABP7
	HLA-DOB|CETP
	HLA-DOB|CTSG
	HLA-DOB|TLR7
	HLA-DOB|MAPT
	HLA-DOB|KLKB1
	HLA-DOB|PLA2G2A
	HLA-DOB|FGF2
	HLA-DOB|TNFRSF10A
	HLA-DOB|MARCO
	HLA-DOB|PTGS2
	HLA-DOB|BACH2
	HLA-DOB|RSAD2
	HLA-DOB|PCSK2
	HLA-DOB|PCSK1
	HLA-DOB|AQP9
	HLA-DOB|CCL19
	HLA-DOB|OLR1
	HLA-DOB|TXK
	HLA-DOB|RNASE2
	HLA-DOB|LILRB3
	HLA-DOB|SAA1
	HLA-DOB|SAA2
	HLA-DOB|SEMA6B
	HLA-DOB|CYSLTR2
	HLA-DOB|ACKR1
	HLA-DOB|ROBO2
	HLA-DOB|ANGPTL7
	HLA-DOB|BMP7
	HLA-DOB|CMTM1
	HLA-DOB|CMTM8
	HLA-DOB|DKK1
	HLA-DOB|FGF1
	HLA-DOB|FGF13
	HLA-DOB|GDNF
	HLA-DOB|GREM1
	HLA-DOB|INHBA
	HLA-DOB|LIF
	HLA-DOB|NRG3
	HLA-DOB|PDGFD
	HLA-DOB|PDGFRL
	HLA-DOB|PTHLH
	HLA-DOB|PTN
	HLA-DOB|SCG2
	HLA-DOB|STC1
	HLA-DOB|TNFRSF11B
	HLA-DOB|VEGFC
	HLA-DOB|ANGPT1
	HLA-DOB|AVPR1A
	HLA-DOB|IL13RA2
	HLA-DOB|IL17RB
	HLA-DOB|IL1R2
	HLA-DOB|IL20RB
	HLA-DOB|IL2RA
	HLA-DOB|MCHR1
	HLA-DOB|NGFR
	HLA-DOB|NR2F1
	HLA-DOB|NR4A3
	HLA-DOB|NR6A1
	HLA-DOB|RXRG
	HLA-DOB|TEK
	HLA-DOB|THRB
	HLA-DOB|TNFRSF10C
	HLA-DOB|SHC2
	HLA-DOB|TEC
	HLA-DPA1|PSME1
	HLA-DPA1|SEM1
	HLA-DPA1|S100B
	HLA-DPA1|APOD
	HLA-DPA1|HMGB1
	HLA-DPA1|EDNRB
	HLA-DPA1|SPP1
	HLA-DPB1|PSMC2
	HLA-DPB1|PSMC3
	HLA-DPB1|PSMC5
	HLA-DPB1|PSMD2
	HLA-DPB1|PSMD4
	HLA-DPB1|PSMD8
	HLA-DPB1|PSME2
	HLA-DPB1|S100B
	HLA-DPB1|S100A13
	HLA-DPB1|S100A10
	HLA-DPB1|S100A1
	HLA-DPB1|PLTP
	HLA-DPB1|FABP5
	HLA-DPB1|CSRP1
	HLA-DPB1|MAP2K2
	HLA-DPB1|SBDS
	HLA-DPB1|EDNRB
	HLA-DPB1|HDGF
	HLA-DPB1|MIA
	HLA-DPB1|SPP1
	HLA-DPB1|RHOA
	HLA-DQA1|HLA-F
	HLA-DQA1|HSPA1B
	HLA-DQA1|HSPA4
	HLA-DQA1|HSPA5
	HLA-DQA1|LGMN
	HLA-DQA1|PSMC2
	HLA-DQA1|PSMC3
	HLA-DQA1|PSMC5
	HLA-DQA1|PSMD1
	HLA-DQA1|PSMD2
	HLA-DQA1|PSMD4
	HLA-DQA1|PSMD7
	HLA-DQA1|PSMD8
	HLA-DQA1|PSMD11
	HLA-DQA1|PSME2
	HLA-DQA1|AP3B1
	HLA-DQA1|PSME3
	HLA-DQA1|S100B
	HLA-DQA1|LMBR1L
	HLA-DQA1|PLTP
	HLA-DQA1|FABP5
	HLA-DQA1|MAPK1
	HLA-DQA1|TFRC
	HLA-DQA1|LRP1
	HLA-DQA1|STAT3
	HLA-DQA1|VEGFA
	HLA-DQA1|CSRP1
	HLA-DQA1|ITGAV
	HLA-DQA1|CACYBP
	HLA-DQA1|TYK2
	HLA-DQA1|TPM2
	HLA-DQA1|TNFRSF10B
	HLA-DQA1|LIMS1
	HLA-DQA1|BECN1
	HLA-DQA1|JAK1
	HLA-DQA1|ILK
	HLA-DQA1|MAP2K2
	HLA-DQA1|IRF9
	HLA-DQA1|HDAC1
	HLA-DQA1|PLSCR1
	HLA-DQA1|ANXA6
	HLA-DQA1|CDH1
	HLA-DQA1|PTK2
	HLA-DQA1|GRK2
	HLA-DQA1|CHP1
	HLA-DQA1|FOS
	HLA-DQA1|NFKBIA
	HLA-DQA1|AKT2
	HLA-DQA1|C3
	HLA-DQA1|SBDS
	HLA-DQA1|TNC
	HLA-DQA1|EDNRB
	HLA-DQA1|PLXNA1
	HLA-DQA1|PLXNC1
	HLA-DQA1|CAT
	HLA-DQA1|FAM3C
	HLA-DQA1|HDGF
	HLA-DQA1|LTBP3
	HLA-DQA1|ADIPOR1
	HLA-DQA1|BRD8
	HLA-DQA1|IFNGR2
	HLA-DQA1|IGF2R
	HLA-DQA1|LTBR
	HLA-DQA1|NRP2
	HLA-DQA1|TNFRSF1A
	HLA-DQA1|PTPN11
	HLA-DQA1|TYROBP
	HLA-DQA1|PLCG1
	HLA-DQA1|FYN
	HLA-DQA1|SHC1
	HLA-DQA1|GRB2
	HLA-DQA1|RAF1
	HLA-DQA1|CDC42
	HLA-DQA2|MR1
	HLA-DQA2|HSPA2
	HLA-DQA2|HSPA6
	HLA-DQA2|MICA
	HLA-DQA2|NFYB
	HLA-DQA2|PSMD5
	HLA-DQA2|THBS1
	HLA-DQA2|CD209
	HLA-DQA2|ERAP2
	HLA-DQA2|UBR1
	HLA-DQA2|CXCL8
	HLA-DQA2|S100A8
	HLA-DQA2|ZC3HAV1
	HLA-DQA2|MMP9
	HLA-DQA2|TLR4
	HLA-DQA2|NFKB1
	HLA-DQA2|RBP1
	HLA-DQA2|MX1
	HLA-DQA2|FABP3
	HLA-DQA2|CRABP2
	HLA-DQA2|ISG20L2
	HLA-DQA2|IFIH1
	HLA-DQA2|NEDD4
	HLA-DQA2|APOBEC3F
	HLA-DQA2|TNFAIP3
	HLA-DQA2|F2R
	HLA-DQA2|ELN
	HLA-DQA2|CYLD
	HLA-DQA2|MAPK14
	HLA-DQA2|JUN
	HLA-DQA2|EIF2AK2
	HLA-DQA2|MAPK8
	HLA-DQA2|PLA2G2A
	HLA-DQA2|PDGFRA
	HLA-DQA2|TRAF3
	HLA-DQA2|NEO1
	HLA-DQA2|TLR1
	HLA-DQA2|TK2
	HLA-DQA2|MX2
	HLA-DQA2|TCF7L2
	HLA-DQA2|TKFC
	HLA-DQA2|NFKBIZ
	HLA-DQA2|LMBR1
	HLA-DQA2|SRC
	HLA-DQA2|ROBO3
	HLA-DQA2|SP1
	HLA-DQA2|ECD
	HLA-DQA2|DES
	HLA-DQA2|TNFRSF10B
	HLA-DQA2|IL7R
	HLA-DQA2|LANCL1
	HLA-DQA2|ABCC4
	HLA-DQA2|ARRB1
	HLA-DQA2|TBK1
	HLA-DQA2|PDGFRB
	HLA-DQA2|SLC29A3
	HLA-DQA2|OAS1
	HLA-DQA2|SERPINA3
	HLA-DQA2|PTK2B
	HLA-DQA2|LTBP1
	HLA-DQA2|JAK2
	HLA-DQA2|LYN
	HLA-DQA2|BTK
	HLA-DQA2|VAV3
	HLA-DQA2|VAV2
	HLA-DQA2|RAC2
	HLA-DQA2|PPP3CA
	HLA-DQA2|PPP3CB
	HLA-DQA2|PPP3CC
	HLA-DQA2|NFAT5
	HLA-DQA2|NFATC2
	HLA-DQA2|NFATC3
	HLA-DQA2|BCL10
	HLA-DQA2|MALT1
	HLA-DQA2|CHUK
	HLA-DQA2|IKBKB
	HLA-DQA2|PIK3R3
	HLA-DQA2|PIK3CA
	HLA-DQA2|PIK3CB
	HLA-DQA2|PIK3CD
	HLA-DQA2|GSK3B
	HLA-DQA2|INPP5D
	HLA-DQA2|PTPN6
	HLA-DQA2|RASGRP3
	HLA-DQA2|SEMA3A
	HLA-DQA2|SEMA3B
	HLA-DQA2|SEMA3C
	HLA-DQA2|SEMA4A
	HLA-DQA2|SEMA4B
	HLA-DQA2|SEMA4C
	HLA-DQA2|SEMA5A
	HLA-DQA2|EDNRA
	HLA-DQA2|PLXNA2
	HLA-DQA2|PLXNA3
	HLA-DQA2|PLXNB1
	HLA-DQA2|PLXNB3
	HLA-DQA2|ROBO1
	HLA-DQA2|BMP1
	HLA-DQA2|FGF7
	HLA-DQA2|HDGFL3
	HLA-DQA2|IGF1
	HLA-DQA2|IL16
	HLA-DQA2|IL1RN
	HLA-DQA2|JAG1
	HLA-DQA2|JAG2
	HLA-DQA2|LIF
	HLA-DQA2|LRSAM1
	HLA-DQA2|LTBP2
	HLA-DQA2|PDGFA
	HLA-DQA2|RABEP1
	HLA-DQA2|AIMP1
	HLA-DQA2|TGFB3
	HLA-DQA2|ACVR2A
[truncated: 41,944 more rows]
