# Supplementary material for: An Immune-Related Gene Pair Index Predicts Clinical Response and Survival Outcome of Immune Checkpoint Inhibitors in Melanoma
Source: Front Immunol. 2022 Feb 24;13:839901. doi: 10.3389/fimmu.2022.839901 (PMC8907429; doi:10.3389/fimmu.2022.839901)
Supplement: Supplementary file 6 [file Table_2.xlsx]

## Sheet: Sheet1
	Table S2. Univariate Cox analyses of IRGPs for OS in the meta cohort with P < 0.001.
	IRGP	HR	95% CI-low	95% CI-high	P value
	CD1B|FABP6	0.386273	0.238281	0.626178	0.000113765
	CD1B|AMHR2	0.447562	0.27914	0.717602	0.000844971
	CD1B|GCGR	0.438032	0.273307	0.702038	0.000603768
	CD1C|HTN1	0.416847	0.255144	0.681034	0.000476346
	CD1C|PLXNA4	0.366713	0.224329	0.59947	6.31657e-05
	CD1C|EGF	0.428337	0.266198	0.689233	0.000476746
	CD1C|GDNF	0.441934	0.275803	0.708136	0.000687136
	CD1C|FGFR3	0.411948	0.256746	0.660968	0.000236592
	CD1C|IL20RB	0.383839	0.238967	0.616539	7.48893e-05
	CD1C|SHC3	0.437383	0.267409	0.715396	0.000987391
	CD1E|INHA	0.399881	0.249333	0.64133	0.000142915
	CD1E|NGF	0.437081	0.272514	0.701028	0.000595591
	CD8A|HFE	0.42745	0.263248	0.694073	0.000589273
	CD8A|PROCR	0.378151	0.231269	0.61832	0.000106089
	CD8A|RBP7	0.42724	0.257927	0.707697	0.000957609
	CD8A|PI15	0.420383	0.262207	0.673979	0.00032039
	CD8A|CD40	0.433032	0.26381	0.710803	0.000932968
	CD8A|NOD1	0.404551	0.250723	0.652759	0.000209415
	CD8A|ACKR3	0.425288	0.26209	0.690106	0.000536715
	CD8A|EDNRA	0.416547	0.259625	0.668315	0.000282658
	CD8A|FGF7	0.410966	0.251957	0.670323	0.000367527
	CD8A|HBEGF	0.438494	0.271847	0.707298	0.00072589
	CD8A|PDGFD	0.402885	0.250898	0.646941	0.000168398
	CD8A|ACVRL1	0.365822	0.225708	0.592915	4.47535e-05
	CD8A|CALCRL	0.432488	0.269298	0.694567	0.000524626
	CD8A|IL15RA	0.445321	0.277363	0.714988	0.000811775
	CD8A|S1PR1	0.436757	0.270036	0.706411	0.000733576
	CD8B|HTN1	0.380308	0.234685	0.616292	8.66629e-05
	CD8B|FGF11	0.438704	0.27238	0.70659	0.000703682
	CD8B|NMB	0.388275	0.236412	0.637691	0.000186025
	CD74|CTSB	0.420493	0.258337	0.684433	0.00049136
	HLA-C|SPP1	0.434058	0.266185	0.707804	0.000822376
	HLA-DOA|SDC4	0.387412	0.225248	0.666323	0.000609659
	HLA-DQB1|TNFRSF19	0.428022	0.266877	0.686469	0.000430213
	HLA-F|NDRG1	0.369746	0.222257	0.615107	0.00012748
	HLA-F|CDK4	0.33374	0.185132	0.601637	0.000262356
	HSPA1L|IL12RB1	2.31395	1.43452	3.73253	0.000583663
	HSPA4|TAP1	2.61434	1.60565	4.25669	0.000111619
	HSPA6|PI15	0.396164	0.245911	0.638225	0.000141415
	IFNG|CAMP	0.418311	0.260599	0.67147	0.000306803
	IFNG|PF4	0.440389	0.274597	0.706281	0.000666834
	IFNG|HTN1	0.372068	0.230251	0.601233	5.39493e-05
	IFNG|FABP6	0.354566	0.220865	0.569201	1.76005e-05
	IFNG|CORT	0.441802	0.274368	0.711412	0.000777001
	IFNG|CSF3	0.437502	0.268806	0.712068	0.000879844
	IFNG|FGF22	0.444951	0.277679	0.712987	0.000762089
	IFNG|FGF9	0.442145	0.275883	0.708606	0.000695541
	IFNG|NTS	0.409717	0.255608	0.656739	0.000210056
	IFNG|RETN	0.431953	0.269494	0.692347	0.000487667
	KIR2DL4|HTN1	0.406746	0.250955	0.65925	0.000261224
	KIR2DL4|FABP6	0.399332	0.247982	0.643054	0.000159167
	KIR2DL4|CCL7	0.395757	0.235837	0.66412	0.000448742
	KIR2DL4|ARTN	0.446296	0.276515	0.720321	0.000956211
	KIR2DL4|LGR6	0.450755	0.281258	0.722399	0.000928815
	KLRC1|HTN1	0.449685	0.27979	0.722742	0.000962864
	KLRC1|FABP6	0.419187	0.258996	0.678457	0.000401575
	KLRC1|CCL7	0.370822	0.227559	0.604277	6.84004e-05
	CIITA|JAG1	0.378383	0.217416	0.658523	0.00058674
	MICB|PI15	0.450019	0.280698	0.721476	0.000914681
	NFYB|TNFAIP3	2.7848	1.5472	5.01234	0.000636797
	NFYB|ADA2	2.24809	1.40117	3.60693	0.000784147
	PSMB8|PSMD13	0.415419	0.2582	0.668371	0.000293996
	PSMD7|TAP1	2.22199	1.38505	3.56467	0.000930758
	RELB|CRABP2	0.419462	0.252909	0.695697	0.00076385
	RELB|NFATC4	0.431101	0.264069	0.703787	0.000766341
	RFXAP|PRF1	2.24812	1.40265	3.60319	0.00076312
	TAP1|ZYX	0.40408	0.252146	0.647564	0.000165965
	TAP1|MAP2K2	0.437638	0.271497	0.705449	0.000692999
	TAP1|SBDS	0.368875	0.215512	0.631375	0.000275849
	TAP1|PLXND1	0.388015	0.240674	0.625558	0.000102293
	TAP1|FYN	0.407508	0.25334	0.655494	0.000214295
	PROCR|CXCL13	2.55456	1.54419	4.226	0.000260463
	PROCR|IL2RG	2.37422	1.48038	3.80776	0.000333605
	PROCR|CD3D	2.22865	1.38509	3.58598	0.000958803
	PROCR|CD3E	2.69165	1.67098	4.33575	4.68741e-05
	CXCL10|PI15	0.428232	0.265034	0.691923	0.000531519
	CXCL10|KRAS	0.435158	0.270564	0.699881	0.000599645
	CXCL9|PI15	0.396388	0.247301	0.635352	0.000120907
	CXCL9|SEMA7A	0.4508	0.2808	0.72372	0.000971175
	CXCL9|PGF	0.416999	0.259406	0.670334	0.000304497
	CXCL13|TLR2	0.411902	0.248778	0.681986	0.000565321
	CXCL13|PLAU	0.282939	0.158019	0.506611	2.15704e-05
	CXCL13|PI15	0.44208	0.274996	0.710681	0.00075168
	CXCL13|SLC11A1	0.425803	0.264717	0.684912	0.00043063
	CXCL13|BIRC5	0.375908	0.213735	0.661132	0.000682715
	CXCL13|SEMA7A	0.409558	0.252014	0.665591	0.000314537
	CXCL13|CALCRL	0.443338	0.276032	0.712048	0.000766039
	CXCL13|RARB	0.395001	0.245761	0.634868	0.000124781
	XCL1|HTN1	0.369569	0.228576	0.597532	4.89524e-05
	XCL1|FABP6	0.354528	0.216385	0.580862	3.84677e-05
	XCL1|CCL26	0.43134	0.267415	0.695751	0.000566581
	XCL1|CCL7	0.433762	0.270512	0.695532	0.000526183
	XCL1|CCL24	0.435851	0.270664	0.701852	0.000634478
	XCL1|SEMA5B	0.412516	0.254055	0.669812	0.000343047
	XCL1|NRG4	0.442918	0.273976	0.716036	0.000890893
	XCL1|RORC	0.429826	0.266802	0.692461	0.000519643
	XCL1|SSTR2	0.44578	0.275829	0.720444	0.000971359
	SFTPD|CR2	2.6211	1.61909	4.24323	8.83696e-05
	COLEC12|FGR	2.24019	1.38685	3.61858	0.000978439
	COLEC12|CD79A	2.4541	1.44439	4.16965	0.00090179
	COLEC12|LCK	2.56997	1.53556	4.3012	0.000327849
	MMP9|NOX4	0.430855	0.263809	0.703674	0.000767828
	ANOS1|KLRK1	2.36791	1.46458	3.82842	0.000437155
	TLR4|CD3D	2.23418	1.39116	3.58803	0.000881488
	TLR4|CD3E	2.28221	1.40099	3.71773	0.000918846
	DDX58|RARB	0.426411	0.263591	0.689805	0.000514486
	NOX4|CD3E	2.44368	1.52093	3.92626	0.000221491
	RBP5|SEMA3D	0.447977	0.279338	0.718426	0.000861544
	OASL|CDNF	0.434962	0.265308	0.713105	0.000965154
	RBP7|IDO1	2.84432	1.62147	4.98938	0.000266748
	RBP7|CCR5	2.84985	1.55435	5.22509	0.000709273
	RBP7|IL2RB	3.10561	1.71901	5.61066	0.000173203
	RBP7|PRF1	3.67985	1.92299	7.04178	8.32966e-05
	PI15|IDO1	2.44268	1.52315	3.91733	0.000210483
	PI15|CCL19	2.47088	1.54062	3.96285	0.000174644
	PI15|OLR1	2.40557	1.48576	3.89482	0.000356431
	PI15|IL2RB	2.35752	1.46457	3.79488	0.000414094
	IFIH1|VAV3	0.358677	0.22	0.584769	3.93317e-05
	IDO1|CD72	0.388727	0.237066	0.637411	0.000180564
	IDO1|SEMA3D	0.402828	0.251208	0.645959	0.000160781
	IDO1|SEMA3F	0.368451	0.225863	0.601057	6.36729e-05
	IDO1|KITLG	0.436375	0.27174	0.700755	0.000600453
	IDO1|OGN	0.42057	0.262359	0.674188	0.000321403
	IDO1|PDGFD	0.398535	0.242599	0.654703	0.000280764
	IDO1|PGF	0.391989	0.236311	0.650224	0.000286763
	IDO1|SECTM1	0.362093	0.217641	0.602418	9.18113e-05
	IDO1|STC1	0.424478	0.263469	0.683881	0.000429132
	STAT1|NDRG1	0.401168	0.247464	0.650341	0.000210982
	STAT1|CDK4	0.404913	0.237458	0.690457	0.000899278
	IRF1|HMOX1	0.352037	0.206246	0.600885	0.000129646
	IRF1|PDGFRB	0.405984	0.252767	0.652076	0.000192536
	IRF1|PPP3CA	0.450091	0.280669	0.721782	0.000922958
	IRF1|ENG	0.357194	0.21477	0.594065	7.29715e-05
	IRF1|IL1R1	0.367515	0.228037	0.592304	3.94276e-05
	IRF1|NCK1	0.406467	0.247938	0.666356	0.000357716
	ZYX|IRF9	2.26247	1.40663	3.63902	0.000759734
	TNFAIP3|SEMA4C	0.392175	0.23437	0.656232	0.000365656
	TNFAIP3|BMP1	0.417773	0.249933	0.698325	0.000868971
	TNFAIP3|IL1R1	0.367891	0.210383	0.643322	0.000453233
	ELN|ITGAL	2.24391	1.39138	3.61879	0.000917991
	IL12B|GALR2	0.397601	0.245912	0.642858	0.000168364
	WNT5A|CYSLTR2	2.33225	1.42319	3.82197	0.000778556
	WNT5A|SH2D1A	2.32688	1.44502	3.74692	0.000511877
	TYK2|IL32	2.59507	1.57898	4.26503	0.000168615
	F2RL1|PDCD1	2.32055	1.41029	3.81832	0.000922974
	F2RL1|IL12RB1	2.29326	1.4144	3.71822	0.000762469
	ECD|PIK3CD	2.63456	1.48718	4.66714	0.000899244
	KLRK1|INHBA	0.438953	0.271453	0.709808	0.000785684
	LTB4R|VAV1	2.23777	1.39707	3.58435	0.000804854
	LTB4R|CD3G	2.40708	1.45449	3.98355	0.000631672
	RELA|HRAS	0.447972	0.27851	0.720544	0.000927818
	HMOX1|IL32	3.0541	1.88785	4.94083	5.39122e-06
	PDCD1|SEMA5B	0.429896	0.267196	0.691666	0.000502698
	PDCD1|INHA	0.440425	0.274831	0.705795	0.000654207
	PDCD1|IL22RA1	0.444453	0.275212	0.717769	0.000913249
	ANXA6|IL32	2.79945	1.61914	4.8402	0.000228737
	AGER|PLCG2	2.25254	1.39244	3.64394	0.000936555
	CCL22|IL36G	0.398462	0.24878	0.638204	0.000128872
	CCR7|IL11	0.417783	0.254991	0.684505	0.000530809
	CCR7|OSM	0.437079	0.270093	0.707305	0.000751659
	XCL2|SEMA3G	0.42573	0.261239	0.693794	0.000609982
	XCL2|AGTR1	0.436247	0.271851	0.700057	0.000586626
	XCL2|PTGFR	0.449085	0.280207	0.719744	0.000879562
	CXCR6|KITLG	0.418519	0.259853	0.674065	0.000340981
	PTGDR|AMH	0.41849	0.257626	0.679798	0.000432802
	PTGDR|EGF	0.367856	0.20791	0.650849	0.000592073
	PTGDR|IL31RA	0.43215	0.264642	0.705684	0.000798934
	CD79A|CD79B	0.393798	0.231637	0.669483	0.000577569
	VAV1|RARB	0.446748	0.278689	0.716153	0.000818054
	RAC3|NR1D1	2.56442	1.47994	4.44361	0.000786332
	NFATC4|IL2RB	2.66769	1.53586	4.63362	0.000495526
	CD19|FGF10	0.44131	0.273891	0.711067	0.000776571
	CD19|EGF	0.369152	0.214809	0.634393	0.000309422
	CD19|INHA	0.402968	0.249666	0.650402	0.000198368
	CD19|SHC3	0.373006	0.229349	0.606643	7.06173e-05
	CR2|GDNF	0.349088	0.190848	0.63853	0.00063551
	CR2|SCGB3A1	0.423116	0.262375	0.682331	0.000419171
	CR2|TNFSF18	0.420692	0.253053	0.699386	0.000841866
	CR2|GLP1R	0.436447	0.26957	0.706629	0.000744992
	PIK3R3|IL2RB	2.85752	1.5613	5.22989	0.000662559
	INPP5D|IL1R1	0.352499	0.201158	0.617699	0.000269267
	RASGRP3|CD3E	2.55001	1.5848	4.10307	0.000114613
	PRKCB|SEMA3D	0.429463	0.267461	0.689591	0.00046847
	SEMA3D|ITK	2.3132	1.44326	3.70749	0.000493199
	SEMA3F|IL2RB	2.28525	1.41157	3.69969	0.000773015
	CXCR3|IL11	0.357441	0.222184	0.575038	2.22665e-05
	LTB4R2|IL12RB1	2.23351	1.3866	3.59769	0.000953917
	PLXND1|IL32	2.57814	1.49011	4.46062	0.0007094
	BMP7|CTLA4	2.35068	1.46369	3.77517	0.000406119
	ADA2|TNFSF13	0.424469	0.262859	0.68544	0.000457137
	EGF|TNFRSF11A	2.44592	1.49453	4.00294	0.000372758
	FGF11|IL12RB1	2.2881	1.41165	3.70872	0.000782041
	FGF11|LCK	2.45887	1.51722	3.98494	0.000259967
	FLT3LG|TNFRSF25	0.424887	0.265404	0.680203	0.000363798
	HBEGF|IL2RB	2.67257	1.52454	4.68508	0.000598404
	IL32|BMPR2	0.437647	0.272882	0.701898	0.000606628
	IL33|RARG	0.40258	0.242638	0.667953	0.00042823
	IL7|PRF1	2.60574	1.57123	4.32136	0.000206665
	INHBA|IL12RB1	2.29188	1.40014	3.75158	0.00097179
	KITLG|IL2RB	2.58537	1.59921	4.17965	0.000106333
	KITLG|SH2D1A	2.75393	1.55074	4.89067	0.000545695
	KITLG|CD3G	2.86158	1.7049	4.80301	6.91749e-05
	KITLG|ITK	2.52805	1.54065	4.14828	0.000242146
	KITLG|CTLA4	2.80334	1.6629	4.72592	0.000109482
	LTB|NMB	0.443391	0.274934	0.715066	0.000851876
	LTBP2|CD3D	2.33137	1.443	3.76667	0.000543745
	LTBP2|CD3E	2.75255	1.71561	4.41623	2.69611e-05
	NRG2|LCK	2.27199	1.40687	3.6691	0.000790987
	PDGFRL|CTLA4	2.52531	1.52672	4.17705	0.000308704
	VEGFC|LCK	2.51024	1.56482	4.02688	0.000135137
	VEGFC|PRF1	2.41554	1.50619	3.87389	0.000252665
	ACVRL1|CD3E	2.40922	1.49762	3.87571	0.000289008
	AGTR1|ICOS	2.31912	1.44557	3.72057	0.000486762
	BMPR1A|CD3E	2.28383	1.40643	3.70857	0.000841344
	CALCRL|IL2RB	2.57605	1.49947	4.42556	0.000609722
	CRLF3|CD3D	2.24616	1.39846	3.60772	0.000816538
	FGFR3|CD247	2.44974	1.50102	3.9981	0.000336995
	FGFR3|ZAP70	2.64054	1.63843	4.25556	6.67224e-05
	FGFR3|CTLA4	2.59873	1.61004	4.19455	9.24234e-05
	IL12RB1|IL17RB	0.427008	0.264338	0.689782	0.000505643
	IL12RB1|PTH1R	0.434466	0.267534	0.705559	0.000752361
	IL12RB1|TNFRSF25	0.421969	0.261013	0.682182	0.0004308
	IL2RB|RARB	0.418904	0.261309	0.671544	0.000301985
	IL2RB|S1PR1	0.377559	0.211372	0.674406	0.000998727
	IL17RE|CD247	2.28851	1.39952	3.7422	0.000968244
	IL1R1|ITGAL	2.62091	1.51336	4.53902	0.000584644
	IL20RB|TNFRSF10C	2.37759	1.46261	3.86497	0.000476289
	OSMR|CD3E	2.34711	1.46109	3.77043	0.000418977
	PTH1R|PRKCQ	2.89599	1.75926	4.76721	2.89887e-05
	RARB|CD3E	2.48223	1.51645	4.0631	0.000299204
	TEK|CD28	2.29469	1.42574	3.69324	0.000624578
	TNFRSF10D|ICOS	2.31872	1.4393	3.73549	0.000546877
	TNFRSF25|LCK	2.43839	1.52273	3.90464	0.000206896
	TNFRSF25|CD247	2.27337	1.41944	3.64102	0.000631939
	TNFRSF25|ZAP70	2.46395	1.53813	3.94704	0.000176185
	TNFRSF25|CTLA4	2.54609	1.58003	4.10282	0.000123474
