# Supplementary material for: An Immune-Related Gene Pair Index Predicts Clinical Response and Survival Outcome of Immune Checkpoint Inhibitors in Melanoma
Source: Front Immunol. 2022 Feb 24;13:839901. doi: 10.3389/fimmu.2022.839901 (PMC8907429; doi:10.3389/fimmu.2022.839901)
Supplement: Supplementary file 7 [file Table_3.xlsx]

## Sheet: Sheet1
	Table S3. Calculation of IRGPI for patients in the TCGA-SKCM cohort.
	ID	OS.m	Death	IRGPI score	IRGPI
	TCGA-D3-A2J9-06A-11R-A18T-07	23.75	1	-2.27813	low
	TCGA-EE-A2ME-06A-11R-A18T-07	103.19	1	-2.21219	low
	TCGA-D3-A2JB-06A-11R-A18T-07	167.87	1	-2.20951	low
	TCGA-FS-A4F8-06A-11R-A266-07	174.7	1	-2.20294	low
	TCGA-W3-AA1Q-06A-11R-A38C-07	69.02	1	-2.19775	low
	TCGA-D3-A51F-06A-11R-A266-07	55.68	0	-2.15666	low
	TCGA-D3-A2JL-06A-11R-A18S-07	171.45	0	-2.14445	low
	TCGA-W3-AA1W-06A-11R-A38C-07	218.99	0	-2.14445	low
	TCGA-EE-A3JE-06A-11R-A20F-07	51.31	0	-2.10246	low
	TCGA-EE-A3JD-06A-11R-A20F-07	27.33	1	-2.08963	low
	TCGA-GF-A4EO-06A-12R-A24X-07	19.42	0	-2.0757	low
	TCGA-ER-A19S-06A-11R-A18U-07	49.44	0	-2.05085	low
	TCGA-FR-A44A-06A-11R-A24X-07	174.08	0	-2.04366	low
	TCGA-D3-A8GD-06A-11R-A37K-07	23.59	0	-2.03018	low
	TCGA-GN-A265-06A-21R-A18T-07	96.85	0	-2.02221	low
	TCGA-BF-AAP0-06A-11R-A39D-07	14.91	0	-1.99268	low
	TCGA-GN-A26C-01A-11R-A18T-07	26.97	1	-1.98328	low
	TCGA-EB-A5VV-06A-11R-A32P-07	7.03	0	-1.97206	low
	TCGA-DA-A1IB-06A-11R-A18S-07	40.57	1	-1.97119	low
	TCGA-EE-A2GK-06A-11R-A18S-07	54.7	0	-1.97119	low
	TCGA-D3-A3C8-06A-12R-A18S-07	46.29	0	-1.9394	low
	TCGA-EE-A29P-06A-11R-A18T-07	56.37	0	-1.93774	low
	TCGA-D3-A1Q7-06A-11R-A18T-07	133.15	0	-1.93774	low
	TCGA-FR-A729-06A-11R-A352-07	220.63	0	-1.93523	low
	TCGA-D3-A2JO-06A-11R-A18S-07	66.03	0	-1.93182	low
	TCGA-EB-A5UM-01A-11R-A311-07	25.59	0	-1.92875	low
	TCGA-D3-A51H-06A-12R-A266-07	56.31	0	-1.92294	low
	TCGA-FR-A7UA-06A-32R-A352-07	38.24	0	-1.90286	low
	TCGA-EE-A2M8-06A-12R-A18S-07	19.74	1	-1.89583	low
	TCGA-EE-A2MR-06A-11R-A18S-07	134.3	0	-1.8883	low
	TCGA-W3-A824-06A-21R-A352-07	227.99	0	-1.85922	low
	TCGA-D3-A1QB-06A-11R-A18T-07	95.66	0	-1.85032	low
	TCGA-EE-A2MK-06A-11R-A18S-07	180.26	0	-1.84771	low
	TCGA-D3-A2J8-06A-11R-A18T-07	65.44	1	-1.78369	low
	TCGA-D3-A5GN-06A-11R-A27Q-07	135.64	0	-1.78314	low
	TCGA-GF-A6C9-06A-11R-A311-07	15.77	0	-1.7775	low
	TCGA-ER-A1A1-06A-11R-A18U-07	104.99	0	-1.77169	low
	TCGA-D3-A3CB-06A-11R-A18S-07	166.39	0	-1.77093	low
	TCGA-D3-A8GB-06A-11R-A37K-07	30.81	1	-1.76552	low
	TCGA-ER-A199-06A-11R-A18T-07	9.17	1	-1.76387	low
	TCGA-D3-A1QA-07A-11R-A37K-07	90.83	0	-1.75906	low
	TCGA-WE-A8K5-06A-11R-A37K-07	61.1	1	-1.74604	low
	TCGA-EE-A2A1-06A-11R-A18T-07	115.87	0	-1.7394	low
	TCGA-FW-A5DY-06A-11R-A311-07	19.28	0	-1.73211	low
	TCGA-BF-A1Q0-01A-21R-A18S-07	27.3	0	-1.7318	low
	TCGA-GN-A266-06A-11R-A18T-07	10.12	1	-1.7311	low
	TCGA-EB-A85J-01A-12R-A352-07	11.83	0	-1.72838	low
	TCGA-D3-A1Q3-06A-11R-A18T-07	16.66	1	-1.7216	low
	TCGA-D3-A8GN-06A-11R-A37K-07	160.87	0	-1.71543	low
	TCGA-FS-A1Z4-06A-11R-A18T-07	28.06	1	-1.71093	low
	TCGA-EE-A2GL-06A-11R-A18S-07	79.6	0	-1.69081	low
	TCGA-ER-A19P-06A-11R-A18S-07	161.96	1	-1.69043	low
	TCGA-ER-A2NG-06A-11R-A18T-07	48.95	1	-1.68176	low
	TCGA-D3-A2JF-06A-11R-A18S-07	62.02	0	-1.6764	low
	TCGA-D3-A8GM-06A-11R-A37K-07	107.06	1	-1.67485	low
	TCGA-FS-A1ZA-06A-11R-A18T-07	27.69	1	-1.66946	low
	TCGA-D3-A5GR-06A-11R-A27Q-07	178.19	0	-1.66931	low
	TCGA-EE-A29S-06A-11R-A18T-07	61.24	1	-1.66771	low
	TCGA-EE-A2MH-06A-11R-A18S-07	16.95	1	-1.66423	low
	TCGA-EB-A5SG-06A-11R-A311-07	68.2	0	-1.66175	low
	TCGA-D3-A8GE-06A-11R-A37K-07	26.41	0	-1.65739	low
	TCGA-ER-A2NF-01A-11R-A18T-07	28.81	1	-1.65702	low
	TCGA-ER-A2NH-06A-11R-A18S-07	41.52	0	-1.65244	low
	TCGA-FS-A1ZW-06A-12R-A18T-07	49.44	0	-1.6442	low
	TCGA-FS-A1Z0-06A-11R-A18T-07	202.5	1	-1.63342	low
	TCGA-WE-A8ZX-06A-11R-A37K-07	35.78	0	-1.63238	low
	TCGA-ER-A19W-06A-41R-A239-07	148.06	1	-1.6285	low
	TCGA-BF-A5EQ-01A-21R-A27Q-07	10.61	0	-1.625	low
	TCGA-FS-A1ZG-06A-11R-A18T-07	9.69	1	-1.62252	low
	TCGA-D3-A51N-06A-11R-A266-07	22.6	0	-1.61903	low
	TCGA-EE-A2MG-06A-11R-A18T-07	103.12	1	-1.60121	low
	TCGA-EE-A29M-06A-11R-A18T-07	56.8	0	-1.60116	low
	TCGA-FR-A8YE-06A-11R-A37K-07	104.34	0	-1.59783	low
	TCGA-D3-A2JH-06A-11R-A18T-07	42.05	0	-1.59613	low
	TCGA-EB-A44Q-06A-11R-A266-07	13.86	0	-1.58956	low
	TCGA-D3-A2J7-06A-11R-A18T-07	103.02	1	-1.57965	low
	TCGA-EE-A2MC-06A-12R-A18S-07	61.47	1	-1.57845	low
	TCGA-D9-A1JW-06A-11R-A18S-07	3.65	0	-1.56875	low
	TCGA-FW-A3R5-06A-11R-A239-07	36.93	0	-1.5604	low
	TCGA-EE-A3J4-06A-11R-A20F-07	127.1	1	-1.55831	low
	TCGA-EB-A5UL-06A-11R-A311-07	29.27	0	-1.55342	low
	TCGA-ER-A19K-01A-21R-A18T-07	15.41	1	-1.5318	low
	TCGA-EE-A29N-06A-12R-A18S-07	18.59	1	-1.53102	low
	TCGA-EE-A2MU-06A-21R-A18S-07	53.22	0	-1.52933	low
	TCGA-EE-A183-06A-11R-A18S-07	26.87	1	-1.52257	low
	TCGA-EB-A551-01A-21R-A27Q-07	19.38	0	-1.51942	low
	TCGA-EE-A2GU-06A-11R-A18T-07	94.74	0	-1.50878	low
	TCGA-D3-A2JC-06A-11R-A18T-07	86.7	0	-1.50554	low
	TCGA-QB-A6FS-06A-11R-A311-07	7.23	0	-1.49657	low
	TCGA-3N-A9WD-06A-11R-A38C-07	12.98	1	-1.49411	low
	TCGA-EB-A6R0-01A-12R-A32P-07	19.97	1	-1.49162	low
	TCGA-EE-A2A2-06A-11R-A18T-07	59.59	0	-1.49006	low
	TCGA-EE-A3AC-06A-11R-A18S-07	63.99	0	-1.48991	low
	TCGA-BF-AAOU-01A-12R-A39D-07	15.64	0	-1.48846	low
	TCGA-ER-A19A-06A-21R-A18U-07	77.69	0	-1.48368	low
	TCGA-D3-A2JN-06A-11R-A18S-07	66.43	1	-1.48358	low
	TCGA-FS-A1ZT-06A-11R-A18U-07	53.12	0	-1.47748	low
	TCGA-EE-A2A6-06A-11R-A18T-07	86.07	0	-1.47634	low
	TCGA-ER-A19T-06A-11R-A18U-07	8.87	1	-1.47029	low
	TCGA-HR-A2OH-06A-11R-A18U-07	65.83	1	-1.46882	low
	TCGA-FR-A7U9-06A-11R-A352-07	18.76	0	-1.4653	low
	TCGA-EE-A20I-06A-11R-A18U-07	13.53	1	-1.46435	low
	TCGA-D3-A51E-06A-11R-A266-07	174.7	0	-1.45557	low
	TCGA-DA-A3F2-06A-11R-A20F-07	33.9	1	-1.45039	low
	TCGA-ER-A197-06A-32R-A18S-07	13.93	1	-1.43934	low
	TCGA-D9-A149-06A-11R-A18S-07	54.63	0	-1.43509	low
	TCGA-DA-A3F8-06A-11R-A20F-07	43.33	0	-1.42252	low
	TCGA-EE-A2MM-06A-11R-A18S-07	167.77	1	-1.41501	low
	TCGA-EE-A2MF-06A-11R-A21D-07	268.53	1	-1.41017	low
	TCGA-GN-A4U5-01A-11R-A32P-07	37.98	0	-1.40834	low
	TCGA-EB-A85I-01A-11R-A352-07	11.89	0	-1.40779	low
	TCGA-GN-A4U8-06A-11R-A32P-07	48.85	0	-1.4037	low
	TCGA-EE-A3JH-06A-11R-A21D-07	134.23	0	-1.39248	low
	TCGA-ER-A19M-06A-61R-A239-07	61.01	1	-1.38958	low
	TCGA-EE-A3AA-06A-11R-A18S-07	124.21	0	-1.38825	low
	TCGA-EE-A2A0-06A-11R-A18T-07	46.78	1	-1.3868	low
	TCGA-D3-A51T-06A-11R-A266-07	26.87	0	-1.38254	low
	TCGA-FS-A1ZZ-06A-11R-A18S-07	27	1	-1.37899	low
	TCGA-FS-A4F5-06A-11R-A266-07	28.71	1	-1.37843	low
	TCGA-D3-A3CF-06A-11R-A18T-07	24.51	1	-1.37434	low
	TCGA-FS-A1ZH-06A-11R-A18T-07	32.72	1	-1.36794	low
	TCGA-EE-A2MI-06A-11R-A18U-07	204.5	1	-1.36449	low
	TCGA-EB-A4IS-01A-21R-A266-07	25.43	0	-1.36073	low
	TCGA-ER-A194-01A-11R-A18U-07	44.48	1	-1.36059	low
	TCGA-FR-A3YN-06A-11R-A239-07	92.9	0	-1.36033	low
	TCGA-D3-A3CE-06A-11R-A18S-07	60.18	1	-1.36002	low
	TCGA-WE-AAA0-06A-11R-A38C-07	40.37	0	-1.35556	low
	TCGA-BF-A5ES-01A-11R-A27Q-07	16.1	0	-1.35306	low
	TCGA-GN-A263-01A-11R-A18T-07	15.34	1	-1.34174	low
	TCGA-D9-A148-06A-11R-A18S-07	151.41	0	-1.33592	low
	TCGA-ER-A19G-06A-11R-A18U-07	301.84	0	-1.33126	low
	TCGA-EE-A2GT-06A-12R-A18S-07	44.84	0	-1.33043	low
	TCGA-DA-A1HW-06A-11R-A18U-07	36.01	1	-1.33029	low
	TCGA-FW-A3TV-06A-11R-A239-07	13.5	0	-1.32412	low
	TCGA-D3-A1QA-06A-11R-A18T-07	90.83	0	-1.32221	low
	TCGA-DA-A1I1-06A-12R-A18U-07	222.34	0	-1.32199	low
	TCGA-ER-A19D-06A-11R-A18S-07	12.58	1	-1.31281	low
	TCGA-WE-A8ZN-06A-11R-A37K-07	58.94	0	-1.30688	low
	TCGA-D3-A3BZ-06A-12R-A18S-07	130.62	0	-1.30601	low
	TCGA-FR-A728-01A-11R-A32P-07	19.15	0	-1.29871	low
	TCGA-D9-A6E9-06A-12R-A311-07	9.89	0	-1.29496	low
	TCGA-EE-A2M5-06A-12R-A18S-07	21.65	1	-1.29456	low
	TCGA-EB-A6L9-06A-11R-A32P-07	36.43	0	-1.28972	low
	TCGA-EE-A29T-06A-11R-A18T-07	369.65	0	-1.28345	low
	TCGA-EB-A4OZ-01A-12R-A266-07	20.37	0	-1.27331	low
	TCGA-EB-A51B-01A-11R-A27Q-07	30.58	0	-1.26825	low
	TCGA-EE-A2MN-06A-11R-A18S-07	47.5	1	-1.24888	low
	TCGA-EE-A180-06A-11R-A21D-07	94.91	1	-1.24387	low
	TCGA-D3-A2JD-06A-11R-A18T-07	11.86	1	-1.24354	low
	TCGA-YG-AA3N-01A-11R-A38C-07	10.05	0	-1.24147	low
	TCGA-ER-A193-06A-12R-A18S-07	31.37	1	-1.23361	low
	TCGA-D3-A3C7-06A-11R-A18U-07	46.94	0	-1.22852	low
	TCGA-GN-A9SD-06A-11R-A40A-07	59.36	1	-1.22495	low
	TCGA-DA-A1HV-06A-21R-A18S-07	76.51	0	-1.21506	low
	TCGA-EE-A3AF-06A-11R-A18S-07	13.8	1	-1.2018	low
	TCGA-EB-A5SH-06A-11R-A311-07	53.98	0	-1.19955	low
	TCGA-WE-A8K1-06A-21R-A37K-07	49.01	0	-1.19677	low
	TCGA-EE-A184-06A-11R-A18S-07	68.1	1	-1.19401	low
	TCGA-WE-A8K4-01A-12R-A37K-07	20.17	0	-1.19358	low
	TCGA-D3-A51J-06A-11R-A266-07	145.01	0	-1.19107	low
	TCGA-D9-A1JX-06A-11R-A18S-07	7.1	1	-1.18241	low
	TCGA-EE-A182-06A-11R-A18T-07	14.68	1	-1.18134	low
	TCGA-W3-A825-06A-11R-A352-07	62.98	1	-1.18085	low
	TCGA-EE-A2MT-06A-11R-A18S-07	71.16	0	-1.17831	low
	TCGA-YG-AA3O-06A-11R-A38C-07	37.91	1	-1.17503	low
	TCGA-EB-A44N-01A-11R-A266-07	6.73	1	-1.16549	low
	TCGA-EB-A44P-01A-11R-A266-07	24.34	0	-1.15786	low
	TCGA-EE-A2M7-06A-11R-A18U-07	28.81	1	-1.15534	low
	TCGA-EB-A5KH-06A-11R-A27Q-07	20.34	1	-1.15182	low
	TCGA-D9-A3Z1-06A-11R-A239-07	15.37	1	-1.14768	low
	TCGA-ER-A19N-06A-11R-A18S-07	44.05	1	-1.14761	low
	TCGA-FS-A1ZM-06A-12R-A18S-07	101.18	0	-1.13774	low
	TCGA-FR-A3R1-01A-11R-A239-07	22.5	0	-1.13479	low
	TCGA-ER-A19E-06A-11R-A18S-07	13.01	1	-1.13223	low
	TCGA-D3-A3MR-06A-11R-A21D-07	103.52	0	-1.12929	low
	TCGA-EE-A17X-06A-11R-A18S-07	29.8	1	-1.12146	low
	TCGA-EB-A41A-01A-11R-A24X-07	8.61	0	-1.1208	low
	TCGA-XV-AB01-06A-12R-A40A-07	13.24	0	-1.10996	low
	TCGA-ER-A42K-06A-11R-A24X-07	12.94	1	-1.10829	low
	TCGA-Z2-A8RT-06A-11R-A37K-07	27.56	0	-1.10781	low
	TCGA-EE-A3AB-06A-11R-A18S-07	122.63	0	-1.10762	low
	TCGA-D3-A5GO-06A-12R-A27Q-07	137.81	0	-1.10496	low
	TCGA-EE-A29X-06A-11R-A18T-07	17.9	1	-1.09592	low
	TCGA-3N-A9WC-06A-11R-A38C-07	66.43	0	-1.08947	low
	TCGA-EE-A2MS-06A-11R-A18S-07	162.35	0	-1.08738	low
	TCGA-ER-A19Q-06A-11R-A18U-07	50.85	1	-1.08565	low
	TCGA-BF-AAOX-01A-11R-A39D-07	14.59	0	-1.08333	low
	TCGA-DA-A1I0-06A-11R-A20F-07	20.37	1	-1.08228	low
	TCGA-W3-AA1V-06B-11R-A40A-07	42.05	1	-1.0797	low
	TCGA-WE-AAA4-06A-12R-A38C-07	24.97	0	-1.07812	low
	TCGA-D3-A8GS-06A-12R-A37K-07	117.08	1	-1.07812	low
	TCGA-FS-A4F0-06A-11R-A24X-07	77.76	0	-1.07614	low
	TCGA-D3-A2JP-06A-11R-A18S-07	59.53	0	-1.07202	low
	TCGA-DA-A1I5-06A-11R-A18T-07	134.92	0	-1.06979	low
	TCGA-D3-A8GI-06A-11R-A37K-07	58.48	1	-1.0684	low
	TCGA-EE-A2M6-06A-12R-A18S-07	129.17	0	-1.06503	low
	TCGA-BF-A3DJ-01A-11R-A20F-07	15.24	0	-1.06291	low
	TCGA-EE-A3JB-06A-11R-A21D-07	201.64	0	-1.06165	low
	TCGA-GN-A26A-06A-11R-A18T-07	32.46	1	-1.05857	low
	TCGA-D9-A3Z4-01A-11R-A239-07	17.05	1	-1.05373	low
	TCGA-EE-A2MJ-06A-11R-A18S-07	96.16	1	-1.05177	low
	TCGA-XV-AAZV-01A-11R-A40A-07	13.53	0	-1.04505	low
	TCGA-EB-A24D-01A-11R-A18T-07	21.19	0	-1.03923	low
	TCGA-EB-A3XE-01A-12R-A239-07	5.91	0	-1.0385	low
	TCGA-XV-AAZY-01A-12R-A40A-07	13.3	0	-1.03667	low
	TCGA-D3-A8GJ-06A-11R-A37K-07	241.2	0	-1.03641	low
	TCGA-Z2-AA3V-06A-11R-A39D-07	15.97	0	-1.03545	low
	TCGA-ER-A195-06A-11R-A18U-07	35.41	1	-1.03518	low
	TCGA-W3-AA1O-06A-11R-A38C-07	4.01	1	-1.03142	low
	TCGA-D3-A5GS-06A-11R-A27Q-07	18.17	0	-1.02487	low
	TCGA-Z2-AA3S-06A-11R-A39D-07	96.91	0	-1.02184	low
	TCGA-EE-A3JI-06A-11R-A21D-07	152.69	1	-1.02067	low
	TCGA-EE-A29B-06A-11R-A18U-07	85.02	1	-1.02005	low
	TCGA-EE-A2GH-06A-11R-A18T-07	220.07	0	-1.01985	low
	TCGA-EB-A1NK-01A-11R-A18T-07	34.13	0	-1.01944	low
	TCGA-D3-A3ML-06A-11R-A21D-07	13.86	1	-1.01563	low
	TCGA-EE-A29H-06A-12R-A18S-07	64.59	0	-1.01423	low
	TCGA-GF-A6C8-06A-12R-A311-07	2.04	0	-1.01235	low
	TCGA-BF-A1PX-01A-12R-A18T-07	9.26	1	-1.00787	low
	TCGA-EB-A41B-01A-11R-A24X-07	9.56	0	-1.00271	low
	TCGA-YG-AA3P-06A-11R-A38C-07	14.42	0	-1.00016	low
	TCGA-LH-A9QB-06A-11R-A38C-07	368.5	0	-0.999322	low
	TCGA-EE-A2GB-06A-11R-A18T-07	59.23	0	-0.998795	low
	TCGA-WE-AA9Y-06A-12R-A38C-07	12.16	0	-0.993891	low
	TCGA-FS-A1ZY-06A-11R-A18S-07	27.07	1	-0.992749	low
	TCGA-FR-A8YD-06A-11R-A37K-07	36.24	1	-0.99175	low
	TCGA-EE-A181-06A-11R-A18S-07	33.71	1	-0.991608	low
	TCGA-ER-A19F-06A-11R-A18S-07	26.35	1	-0.989975	low
	TCGA-BF-AAP4-01A-11R-A40A-07	11.01	0	-0.980816	low
	TCGA-D9-A3Z3-06A-11R-A239-07	22.27	0	-0.976158	low
	TCGA-D3-A1Q4-06A-11R-A18T-07	111.96	0	-0.96871	low
	TCGA-D3-A51K-06A-11R-A266-07	32.92	0	-0.964368	low
	TCGA-EE-A2GC-06A-11R-A18T-07	67.38	0	-0.961468	low
	TCGA-EE-A2GE-06A-11R-A18T-07	173.65	0	-0.960595	low
	TCGA-D3-A1Q9-06A-11R-A18T-07	31.57	1	-0.95836	high
	TCGA-W3-AA1R-06A-11R-A39D-07	111.01	1	-0.949042	high
	TCGA-GF-A3OT-06A-23R-A239-07	9.89	0	-0.946488	high
	TCGA-WE-A8ZT-06A-11R-A37K-07	11.79	0	-0.940597	high
	TCGA-BF-AAP7-01A-11R-A40A-07	10.45	0	-0.93957	high
	TCGA-GN-A268-06A-11R-A18T-07	62.75	1	-0.939237	high
	TCGA-D3-A2J6-06A-11R-A18T-07	43.4	1	-0.935647	high
	TCGA-GN-A267-06A-21R-A18T-07	64.39	1	-0.9349	high
	TCGA-EB-A3XF-01A-31R-A239-07	9.13	0	-0.931052	high
	TCGA-FW-A3TU-06A-11R-A239-07	55.55	1	-0.930933	high
	TCGA-ER-A2NC-06A-11R-A18T-07	43.79	1	-0.929024	high
	TCGA-EE-A2MQ-06A-11R-A18S-07	43.2	1	-0.925594	high
	TCGA-EB-A42Y-01A-12R-A24X-07	23.69	1	-0.92468	high
	TCGA-WE-A8K6-06A-11R-A37K-07	17.94	0	-0.919739	high
	TCGA-EB-A431-01A-11R-A266-07	18.66	0	-0.911701	high
	TCGA-FS-A1ZR-06A-21R-A18U-07	11.4	1	-0.911413	high
	TCGA-ER-A42L-06A-11R-A24X-07	148.92	0	-0.901884	high
	TCGA-D9-A4Z3-01A-11R-A266-07	16.59	0	-0.895605	high
	TCGA-ER-A3ET-06A-11R-A20F-07	92.94	1	-0.892997	high
	TCGA-D3-A1Q1-06A-21R-A18T-07	16.56	1	-0.889345	high
	TCGA-DA-A95X-06A-11R-A37K-07	73.88	0	-0.888992	high
	TCGA-FS-A1ZJ-06A-12R-A18S-07	47.34	1	-0.885811	high
	TCGA-WE-A8ZY-06A-11R-A37K-07	49.47	1	-0.876479	high
	TCGA-EB-A3XC-01A-11R-A239-07	21.35	0	-0.874643	high
	TCGA-EB-A97M-01A-11R-A38C-07	13.6	0	-0.872187	high
	TCGA-EB-A42Z-01A-12R-A24X-07	14.49	0	-0.871242	high
	TCGA-OD-A75X-06A-12R-A32P-07	297.67	1	-0.863232	high
	TCGA-DA-A1I2-06A-21R-A18U-07	176.41	1	-0.859369	high
	TCGA-FS-A4F2-06A-11R-A24X-07	50.1	1	-0.858707	high
	TCGA-EE-A3J5-06A-11R-A20F-07	36.93	1	-0.858682	high
	TCGA-GN-A26D-06A-11R-A18T-07	47.96	1	-0.854673	high
	TCGA-DA-A95Y-06A-11R-A37K-07	14.13	1	-0.849696	high
	TCGA-EB-A82B-01A-11R-A352-07	12.81	0	-0.839809	high
	TCGA-EE-A20H-06A-11R-A18S-07	168.13	1	-0.83786	high
	TCGA-D3-A2JE-06A-11R-A37K-07	27.63	1	-0.832792	high
	TCGA-EB-A3XB-01A-11R-A239-07	26.15	0	-0.83274	high
	TCGA-EB-A44R-06A-41R-A266-07	10.35	1	-0.830338	high
	TCGA-GN-A8LK-06A-11R-A37K-07	50.07	1	-0.823995	high
	TCGA-ER-A3EV-06A-11R-A20F-07	46.94	1	-0.82315	high
	TCGA-EE-A3JA-06A-11R-A20F-07	53.15	1	-0.822175	high
	TCGA-D9-A4Z5-01A-11R-A266-07	7.16	0	-0.821498	high
	TCGA-ER-A3PL-06A-11R-A239-07	33.18	0	-0.809353	high
	TCGA-BF-AAP2-01A-11R-A40A-07	13.3	0	-0.803689	high
	TCGA-D3-A8GP-06A-11R-A37K-07	152.63	0	-0.803177	high
	TCGA-EB-A57M-01A-51R-A311-07	15.51	1	-0.802778	high
	TCGA-EE-A2GN-06A-11R-A18S-07	102.04	1	-0.794105	high
	TCGA-W3-AA21-06A-11R-A38C-07	104.96	1	-0.793913	high
	TCGA-BF-A3DN-01A-11R-A20F-07	23.55	0	-0.786208	high
	TCGA-FS-A1ZB-06A-12R-A18S-07	48.82	1	-0.78562	high
	TCGA-DA-A95V-06A-11R-A37K-07	72.04	0	-0.782679	high
	TCGA-BF-A1PZ-01A-11R-A18S-07	28.02	0	-0.764793	high
	TCGA-FS-A4F4-06A-12R-A266-07	66.62	1	-0.759292	high
	TCGA-DA-A960-01A-11R-A37K-07	26.41	0	-0.757361	high
	TCGA-WE-A8ZR-06A-11R-A37K-07	9	1	-0.755225	high
	TCGA-XV-A9W2-01A-11R-A39D-07	13.7	0	-0.741357	high
	TCGA-XV-A9W5-01A-11R-A38C-07	12.88	0	-0.739244	high
	TCGA-D3-A8GC-06A-11R-A37K-07	79.53	1	-0.738176	high
	TCGA-EE-A3J7-06A-11R-A20F-07	64.03	0	-0.732365	high
	TCGA-EB-A553-01A-12R-A27Q-07	7.42	0	-0.728865	high
	TCGA-D3-A2JK-06A-11R-A18S-07	12.09	1	-0.725989	high
	TCGA-IH-A3EA-01A-11R-A20F-07	17.21	0	-0.723043	high
	TCGA-FR-A7U8-06A-21R-A352-07	27.83	0	-0.719114	high
	TCGA-EE-A3J3-06A-11R-A20F-07	172.04	1	-0.713207	high
	TCGA-DA-A95W-06A-11R-A37K-07	37.32	0	-0.712605	high
	TCGA-FS-A4FC-06A-11R-A24X-07	54.37	1	-0.707393	high
	TCGA-EE-A29D-06A-11R-A18T-07	13.96	1	-0.706297	high
	TCGA-FS-A1ZU-06A-12R-A18T-07	26.54	1	-0.697133	high
	TCGA-EE-A2GJ-06A-11R-A18U-07	107.29	1	-0.690485	high
	TCGA-EE-A29G-06A-12R-A18T-07	72.01	1	-0.686892	high
	TCGA-D3-A3MU-06A-11R-A21D-07	39.72	0	-0.685684	high
	TCGA-ER-A198-06A-11R-A18T-07	50.72	1	-0.675545	high
	TCGA-D9-A6EA-06A-11R-A311-07	25.16	0	-0.666973	high
	TCGA-FS-A1ZE-06A-11R-A18T-07	46.42	1	-0.66052	high
	TCGA-DA-A1IC-06A-11R-A18S-07	68.04	1	-0.657059	high
	TCGA-D3-A1Q6-06A-11R-A18T-07	71.75	1	-0.648227	high
	TCGA-EE-A2GS-06A-12R-A18S-07	81.14	1	-0.631147	high
	TCGA-BF-AAP1-01A-11R-A39D-07	13.44	0	-0.63072	high
	TCGA-ER-A19L-06A-12R-A18S-07	131.41	1	-0.611189	high
	TCGA-EB-A4P0-01A-41R-A266-07	10.71	1	-0.609702	high
	TCGA-EE-A20B-06A-11R-A18U-07	133.71	0	-0.602117	high
	TCGA-WE-A8ZO-06A-11R-A37K-07	70.47	0	-0.600796	high
	TCGA-D3-A1Q8-06A-11R-A18T-07	28.06	1	-0.599011	high
	TCGA-EB-A4IQ-01A-12R-A266-07	20.89	1	-0.596631	high
	TCGA-DA-A1I7-06A-22R-A18S-07	88.8	0	-0.593095	high
	TCGA-BF-AAP6-01A-11R-A40A-07	10.68	0	-0.592621	high
	TCGA-D3-A3CC-06A-11R-A18S-07	86.86	0	-0.581314	high
	TCGA-WE-A8ZQ-06A-41R-A37K-07	63.17	0	-0.579507	high
	TCGA-D3-A5GU-06A-11R-A27Q-07	125.1	0	-0.572548	high
	TCGA-FS-A1ZQ-06A-11R-A18U-07	133.44	1	-0.569234	high
	TCGA-D3-A2JA-06A-11R-A18T-07	115.44	0	-0.569211	high
	TCGA-BF-A3DM-01A-11R-A20F-07	19.74	0	-0.560661	high
	TCGA-BF-A5EP-01A-12R-A27Q-07	11.01	0	-0.545461	high
	TCGA-EE-A2GR-06A-11R-A18S-07	42.74	1	-0.536654	high
	TCGA-EE-A29R-06A-11R-A18T-07	14.45	0	-0.529282	high
	TCGA-YD-A9TA-06A-11R-A39D-07	49.15	0	-0.525495	high
	TCGA-GN-A4U4-06A-11R-A32P-07	39.32	0	-0.524468	high
	TCGA-EE-A17Z-06A-11R-A18S-07	8.64	1	-0.512706	high
	TCGA-EE-A2MD-06A-11R-A18T-07	47.24	1	-0.50855	high
	TCGA-ER-A2ND-06A-11R-A18T-07	23.32	1	-0.501679	high
	TCGA-D3-A3MV-06A-11R-A21D-07	45.27	0	-0.495615	high
	TCGA-FS-A1YX-06A-11R-A18T-07	48.55	1	-0.495104	high
	TCGA-BF-A5ER-01A-12R-A27Q-07	10.74	0	-0.494004	high
	TCGA-EE-A17Y-06A-11R-A18T-07	27.2	1	-0.488495	high
	TCGA-FS-A4FB-06A-11R-A266-07	26.71	1	-0.487938	high
	TCGA-EE-A29C-06A-21R-A18S-07	78.91	1	-0.47564	high
	TCGA-EB-A4XL-01A-11R-A27Q-07	25.53	0	-0.471899	high
	TCGA-DA-A1IA-06A-11R-A18S-07	65.87	1	-0.464157	high
	TCGA-WE-A8JZ-06A-11R-A37K-07	24.01	0	-0.463061	high
	TCGA-BF-A5EO-01A-12R-A27Q-07	23.09	0	-0.461759	high
	TCGA-EE-A2GD-06A-11R-A18T-07	339.88	1	-0.460462	high
	TCGA-FS-A1ZN-01A-11R-A18T-07	23.98	1	-0.457127	high
	TCGA-GN-A4U3-06A-11R-A32P-07	121.81	0	-0.455815	high
	TCGA-EB-A3Y6-01A-21R-A239-07	4.14	0	-0.455065	high
	TCGA-FS-A1ZS-06A-12R-A18T-07	148.69	0	-0.453452	high
	TCGA-EE-A29V-06A-12R-A18S-07	25.85	1	-0.451157	high
	TCGA-FS-A1ZF-06A-12R-A18S-07	15.44	1	-0.451107	high
	TCGA-EB-A550-01A-61R-A27Q-07	8.67	1	-0.445418	high
	TCGA-W3-A828-06A-11R-A352-07	120.99	1	-0.444025	high
	TCGA-EE-A2GI-06A-11R-A18T-07	48.69	0	-0.442042	high
	TCGA-EB-A6QY-01A-12R-A32P-07	12.55	0	-0.43825	high
	TCGA-EB-A3XD-01A-22R-A239-07	38.11	0	-0.437055	high
	TCGA-EE-A29L-06A-12R-A18S-07	2.6	1	-0.434646	high
	TCGA-EE-A3AH-06A-11R-A18S-07	138.7	1	-0.422103	high
	TCGA-D3-A8GL-06A-11R-A37K-07	89.06	1	-0.409678	high
	TCGA-BF-A1PU-01A-11R-A18S-07	12.71	0	-0.408635	high
	TCGA-EE-A29E-06A-11R-A18T-07	63.73	0	-0.404553	high
	TCGA-D3-A8GV-06A-11R-A37K-07	167.58	1	-0.402839	high
	TCGA-FR-A69P-06A-21R-A311-07	15.7	0	-0.400676	high
	TCGA-DA-A1I4-06A-11R-A18U-07	35.91	1	-0.394664	high
	TCGA-XV-AAZW-01A-12R-A40A-07	12.91	1	-0.38748	high
	TCGA-DA-A3F3-06A-11R-A20F-07	10.48	1	-0.382068	high
	TCGA-GF-A769-01A-32R-A32P-07	35.15	1	-0.38131	high
	TCGA-EE-A2MP-06A-11R-A18S-07	248.46	0	-0.380389	high
	TCGA-FS-A1YY-06A-11R-A18T-07	228.42	1	-0.378832	high
	TCGA-EB-A3HV-01A-11R-A21D-07	1.28	0	-0.375106	high
	TCGA-WE-AAA3-06A-11R-A38C-07	21.39	0	-0.369261	high
	TCGA-GN-A264-06A-11R-A18U-07	117.84	1	-0.354795	high
	TCGA-EE-A20F-06A-21R-A18S-07	91.49	0	-0.341226	high
	TCGA-QB-AA9O-06A-11R-A39D-07	18.04	1	-0.339996	high
	TCGA-WE-A8ZM-06A-11R-A37K-07	101.25	0	-0.339696	high
	TCGA-BF-A3DL-01A-11R-A20F-07	25.26	0	-0.33813	high
	TCGA-EB-A3Y7-01A-11R-A239-07	10.71	1	-0.33772	high
	TCGA-D3-A5GL-06A-11R-A27Q-07	125.69	0	-0.335599	high
	TCGA-D9-A6EG-06A-12R-A32P-07	22.93	1	-0.335578	high
	TCGA-BF-A9VF-01A-11R-A37K-07	14.45	0	-0.32992	high
	TCGA-GN-A8LN-01A-11R-A37K-07	25.36	0	-0.325865	high
	TCGA-FS-A4FD-06A-11R-A266-07	80.62	1	-0.325447	high
	TCGA-EB-A5UN-06A-11R-A311-07	58.87	0	-0.321143	high
	TCGA-GN-A8LL-06A-21R-A37K-07	21.35	1	-0.314217	high
	TCGA-D3-A3C6-06A-12R-A18U-07	58.02	1	-0.307919	high
	TCGA-D3-A5GT-01A-12R-A311-07	16	0	-0.299112	high
	TCGA-EB-A44O-01A-11R-A266-07	2.66	0	-0.296829	high
	TCGA-EB-A5SE-01A-11R-A311-07	13.17	1	-0.281393	high
	TCGA-ER-A2NE-06A-21R-A18T-07	20.14	1	-0.272535	high
	TCGA-HR-A5NC-01A-11R-A27Q-07	32.85	0	-0.268633	high
	TCGA-ER-A2NF-06A-11R-A18T-07	28.81	1	-0.267213	high
	TCGA-D9-A4Z6-06A-12R-A266-07	18.43	1	-0.261767	high
	TCGA-EE-A29Q-06A-11R-A18T-07	66.69	1	-0.25977	high
	TCGA-D3-A8GK-06A-11R-A37K-07	170.07	0	-0.25923	high
	TCGA-3N-A9WB-06A-11R-A38C-07	17.02	1	-0.253704	high
	TCGA-EE-A185-06A-11R-A18S-07	4.96	1	-0.251273	high
	TCGA-D9-A4Z2-01A-11R-A24X-07	6.24	1	-0.245984	high
	TCGA-EB-A4OY-01A-11R-A266-07	32.1	0	-0.241284	high
	TCGA-GN-A4U9-06A-11R-A32P-07	22.11	1	-0.217955	high
	TCGA-EE-A2GM-06B-11R-A18S-07	75.43	0	-0.209184	high
	TCGA-FS-A1ZP-06A-11R-A18T-07	74.67	1	-0.204891	high
	TCGA-ER-A3ES-06A-11R-A20F-07	246.85	1	-0.202855	high
	TCGA-EE-A2ML-06A-11R-A18S-07	216.49	1	-0.195904	high
	TCGA-FS-A1Z3-06A-11R-A18T-07	20.89	1	-0.171216	high
	TCGA-ER-A19H-06A-12R-A18S-07	152.23	1	-0.166018	high
	TCGA-D9-A1X3-06A-11R-A18S-07	18.1	0	-0.165203	high
	TCGA-ER-A2NB-01A-12R-A18S-07	28.15	1	-0.140788	high
	TCGA-FR-A8YC-06A-11R-A37K-07	34.79	1	-0.138908	high
	TCGA-DA-A95Z-06A-11R-A37K-07	13.01	0	-0.135302	high
	TCGA-EB-A24C-01A-11R-A18T-07	20.76	0	-0.128925	high
	TCGA-FS-A1ZC-06A-11R-A18T-07	357.1	1	-0.117407	high
	TCGA-D3-A8GQ-06A-11R-A37K-07	29.04	1	-0.109543	high
	TCGA-EB-A5FP-01A-11R-A27Q-07	14.91	1	-0.102479	high
	TCGA-EB-A5VU-01A-21R-A32P-07	10.55	1	-0.0926818	high
	TCGA-DA-A1I8-06A-11R-A18T-07	53.88	1	-0.0881565	high
	TCGA-EE-A29A-06A-12R-A18U-07	63.3	1	-0.0811523	high
	TCGA-D3-A3MO-06A-11R-A21D-07	9.33	1	-0.0709263	high
	TCGA-EE-A3J8-06A-11R-A20F-07	34.3	1	-0.0656568	high
	TCGA-FS-A1ZK-06A-11R-A18T-07	23.92	1	-0.0487789	high
	TCGA-EE-A2GP-06A-11R-A18S-07	13.9	1	-0.0239579	high
	TCGA-EE-A2GO-06A-11R-A18S-07	126.71	0	-0.0183842	high
	TCGA-DA-A1HY-06A-11R-A18T-07	144.78	0	0.0217747	high
	TCGA-ER-A19B-06A-11R-A18S-07	98.32	1	0.0433571	high
	TCGA-ER-A19J-06A-11R-A18S-07	6.44	1	0.0473929	high
	TCGA-ER-A196-01A-11R-A18T-07	58.64	0	0.0544427	high
	TCGA-ER-A19T-01A-11R-A18T-07	8.87	1	0.0575623	high
	TCGA-D3-A51R-06A-11R-A266-07	63.76	0	0.100404	high
	TCGA-EB-A5SF-01A-11R-A311-07	12.12	1	0.110889	high
	TCGA-FW-A3I3-06A-11R-A21D-07	17.44	0	0.111874	high
	TCGA-EB-A299-01A-21R-A18U-07	12.42	0	0.117701	high
	TCGA-FS-A1YW-06A-11R-A18T-07	216.75	1	0.137284	high
	TCGA-EE-A3AD-06A-11R-A18S-07	28.75	1	0.13818	high
	TCGA-ER-A19C-06A-11R-A18S-07	48.85	1	0.15566	high
	TCGA-FS-A1Z7-06A-11R-A18T-07	7.79	1	0.164269	high
	TCGA-EE-A29W-06A-11R-A18U-07	194.88	0	0.179244	high
	TCGA-FR-A726-01A-11R-A32P-07	10.02	1	0.195684	high
	TCGA-EB-A6QZ-01A-12R-A32P-07	11.56	1	0.211579	high
	TCGA-FS-A1ZD-06A-11R-A18T-07	53.48	1	0.214389	high
	TCGA-DA-A3F5-06A-11R-A20F-07	225.79	1	0.217334	high
	TCGA-D3-A2JG-06A-11R-A18T-07	113.44	1	0.230337	high
	TCGA-D9-A6EC-06A-11R-A311-07	77.5	0	0.28522	high
	TCGA-EE-A3AG-06A-31R-A18S-07	41.56	1	0.289541	high
	TCGA-EE-A2A5-06A-11R-A18T-07	39.26	1	0.322641	high
	TCGA-FW-A5DX-01A-11R-A27Q-07	21.02	0	0.329284	high
	TCGA-FS-A4F9-06A-11R-A24X-07	34	0	0.336457	high
	TCGA-D3-A8GR-06A-11R-A37K-07	129.53	1	0.339778	high
	TCGA-FR-A2OS-01A-11R-A21D-07	12.09	1	0.346098	high
	TCGA-D3-A1Q5-06A-11R-A18T-07	112.48	1	0.350314	high
	TCGA-BF-AAP8-01A-11R-A40A-07	14.68	0	0.397255	high
	TCGA-GN-A4U7-06A-21R-A32P-07	10.41	1	0.401619	high
	TCGA-EE-A20C-06A-11R-A18S-07	151.15	1	0.404679	high
	TCGA-YD-A89C-06A-11R-A37K-07	6.9	0	0.434921	high
	TCGA-ER-A42H-01A-11R-A24X-07	13.99	1	0.465871	high
	TCGA-GN-A262-06A-11R-A18T-07	139.78	0	0.996655	high
