# Supplementary material for: An Immune-Related Gene Pair Index Predicts Clinical Response and Survival Outcome of Immune Checkpoint Inhibitors in Melanoma
Source: Front Immunol. 2022 Feb 24;13:839901. doi: 10.3389/fimmu.2022.839901 (PMC8907429; doi:10.3389/fimmu.2022.839901)
Supplement: Supplementary file 8 [file Table_4.xlsx]

## Sheet: Sheet1
	Table S4. Public-available gene signatures used in the study.
	Signature Name	Reference
	IFN-γ signature (6 genes)	J Clin Invest. 2017;127:2930-2940
	IFN-γ signature (18 genes)	J Clin Invest. 2017;127:2930-2940
	T-cell-inflamed signature	Nature. 2015;523(7559):231-235
	Teff signature	Nat Med. 2018 ;24(6):749-757
	Cytolytic activity	Lancet Oncol. 2020;21(2):283-293
	TLS signature	Sci Rep. 2012;2:765
	IFN, interferon; Teff, effective T cells; TLS, tertiary lymphoid structure.
